# Supplementary material for: Integrative Analysis of Proteomics and Transcriptomics of Longissimus dorsi with Different Feeding Systems in Yaks
Source: Foods. 2023 Jan 6;12(2):257. doi: 10.3390/foods12020257 (PMC9858148; doi:10.3390/foods12020257)
Supplement: Supplementary file 1 [file foods-12-00257-s001.zip]

Archive with 5 entries (5 files):
- Table S1.xlsx
- Table S2.xlsx
- Table S3.xlsx
- Table S4.xlsx
- table S5.xlsx
