# Supplementary material for: Integrative Analysis of Proteomics and Transcriptomics of Longissimus dorsi with Different Feeding Systems in Yaks
Source: Foods. 2023 Jan 6;12(2):257. doi: 10.3390/foods12020257 (PMC9858148; doi:10.3390/foods12020257)
Supplement: Supplementary file 1 [file foods-12-00257-s001.zip › Table S1.xlsx]

## Sheet: genome_mapping_stat
	Table S1 Genome map Rate.
Sample	Total reads	Total mapped reads	Multiple mapped	Uniquely mapped	Q30	GC	Read-1	Read-2	Non-splice reads	Splice reads	Reads mapped in proper pairs	Total_map	Mapping ratios	Unique mapping ratios
F2	101656830	95742361(94.18%)	3926866(3.86%)	91815495(90.32%)	0.9465	0.4875	45947051(45.20%)	45868444(45.12%)	59743449(58.77%)	32072046(31.55%)	88393560(86.95%)	104747005	0.9459	0.9069
F3	97466994	92358732(94.76%)	3777565(3.88%)	88581167(90.88%)	0.94	0.4836	44330595(45.48%)	44250572(45.40%)	59000449(60.53%)	29580718(30.35%)	85427498(87.65%)
F4	115117190	109173467(94.84%)	4834661(4.20%)	104338806(90.88%)	0.9442	0.4899	52215528(45.36%)	52123278(45.28%)	66107946(57.43%)	38230860(33.21%)	100615658(87.40%)
Y1	111339720	106012443(95.22%)	5360089(4.81%)	100652354(90.40%)	0.9434	0.4938	50364662(45.24%)	50287692(45.17%)	61713528(55.43%)	38938826(34.97%)	97159090(87.26%)	112584959	0.9525	0.9062
Y2	114493118	109147737(95.33%)	5355886(4.68%)	103791851(90.65%)	0.9385	0.4958	51932935(45.36%)	51858916(45.29%)	64290637(56.15%)	39501214(34.50%)	100111388(87.44%)
Y4	111922038	106563119(95.21%)	4930790(4.41%)	101632329(90.81%)	0.9393	0.4947	50860086(45.44%)	50772243(45.36%)	62554718(55.89%)	39077611(34.92%)	98057204(87.61%)
