# Supplementary material for: Integrative Analysis of Proteomics and Transcriptomics of Longissimus dorsi with Different Feeding Systems in Yaks
Source: Foods. 2023 Jan 6;12(2):257. doi: 10.3390/foods12020257 (PMC9858148; doi:10.3390/foods12020257)
Supplement: Supplementary file 1 [file foods-12-00257-s001.zip › Table S2.xlsx]

## Sheet: GO-p<0.05
Table S2: Significantly enriched KEGG pathways and GO terms for RNA-seq
id	Term	Category	ListHits	ListTotal	PopHits	PopTotal	pValue	qValue	Enrichment_score	Gene
GO:0030492	hemoglobin binding	molecular_function	2	879	2	17059	0	0	19.4073	AHSP; LOC102279172
GO:1903225	negative regulation of endodermal cell differentiation	biological_process	2	879	2	17059	0	0	19.4073	COL5A2; COL5A1
GO:0005584	collagen type I trimer	cellular_component	2	879	2	17059	0	0	19.4073	COL1A1; COL1A2
GO:0010899	regulation of phosphatidylcholine catabolic process	biological_process	2	879	2	17059	0	0	19.4073	LDLR; SCARB1
GO:0032310	prostaglandin secretion	biological_process	2	879	2	17059	0	0	19.4073	LEP; NOS2
GO:0072604	interleukin-6 secretion	biological_process	2	879	2	17059	0	0	19.4073	LEP; NOS2
GO:0019218	regulation of steroid metabolic process	biological_process	4	879	4	17059	0	0	19.4073	RORC; STAT5A; LOC102283211; RORA
GO:0036315	cellular response to sterol	biological_process	2	879	2	17059	0	0	19.4073	RORC; RORA
GO:0098531	transcription factor activity, direct ligand regulated sequence-specific DNA binding	molecular_function	2	879	2	17059	0	0	19.4073	RORC; RORA
GO:0014878	response to electrical stimulus involved in regulation of muscle adaptation	biological_process	2	879	2	17059	0	0	19.4073	MYOG; TRIM63
GO:0006082	organic acid metabolic process	biological_process	2	879	2	17059	0	0	19.4073	FMO2; FMO1
GO:0046068	cGMP metabolic process	biological_process	2	879	2	17059	0	0	19.4073	RORA; PDE9A
GO:0008506	sucrose:proton symporter activity	molecular_function	2	879	2	17059	0	0	19.4073	SLC45A3; SLC45A4
GO:0015770	sucrose transport	biological_process	2	879	2	17059	0	0	19.4073	SLC45A3; SLC45A4
GO:0030199	collagen fibril organization	biological_process	11	879	27	17059	2.75936e-09	3.1169e-08	7.90667	COL5A2; COL1A1; ADAMTS2; ADAMTS3; DPT; COL5A1; TGFB2; P3H4; SERPINH1; LOXL2; COL1A2
GO:0032964	collagen biosynthetic process	biological_process	6	879	8	17059	7.20426e-09	8.11301e-08	14.5555	COL1A1; ADAMTS2; ADAMTS3; COL5A1; P3H4; SERPINH1
GO:0014894	response to denervation involved in regulation of muscle adaptation	biological_process	4	879	5	17059	3.5932e-07	4.03419e-06	15.5258	FBXO32; MYOG; TRIM63; HDAC4
GO:0071285	cellular response to lithium ion	biological_process	4	879	6	17059	2.06385e-06	2.31014e-05	12.9382	CDKN1B; MYOG; FABP4; NFATC4
GO:0071549	cellular response to dexamethasone stimulus	biological_process	5	879	10	17059	3.23255e-06	3.60741e-05	9.70364	FBXO32; TRIM63; TFAP4; EIF4EBP1; MSTN
GO:0098532	histone H3-K27 trimethylation	biological_process	4	879	7	17059	6.91535e-06	7.69411e-05	11.0899	LOC102276905; LOC102278600; BEND3; EZH2
GO:0009404	toxin metabolic process	biological_process	3	879	4	17059	7.00367e-06	7.76904e-05	14.5555	AS3MT; FMO2; FMO1
GO:0006094	gluconeogenesis	biological_process	8	879	29	17059	9.6719e-06	0.000106968	5.35373	PC; FBP1; PGAM2; SDS; PCK2; GPD2; PER2; GPI
GO:0010831	positive regulation of myotube differentiation	biological_process	4	879	8	17059	1.76553e-05	0.000194681	9.70364	MAML1; MAMSTR; MYOG; SMYD1
GO:0001518	voltage-gated sodium channel complex	cellular_component	5	879	13	17059	2.31023e-05	0.000253989	7.46434	LOC102286276; LOC102266093; SCN3B; SCN4B; LOC102275090
GO:0045663	positive regulation of myoblast differentiation	biological_process	6	879	19	17059	2.74849e-05	0.000301276	6.12862	MYF6; MYOG; MYOD1; SMYD1; PLCB1; LOC106701628
GO:0006548	histidine catabolic process	biological_process	3	879	5	17059	3.35811e-05	0.000363795	11.6444	CARNMT1; CARNS1; UROC1
GO:0071559	response to transforming growth factor beta	biological_process	3	879	5	17059	3.35811e-05	0.000363795	11.6444	LOC102281275; CITED1; LOC106701563
GO:0004459	L-lactate dehydrogenase activity	molecular_function	3	879	5	17059	3.35811e-05	0.000363795	11.6444	LOC102274105; LOC102274962; LOC102285216
GO:0004499	N,N-dimethylaniline monooxygenase activity	molecular_function	3	879	5	17059	3.35811e-05	0.000363795	11.6444	FMO2; FMO1; LOC102264945
GO:0017147	Wnt-protein binding	molecular_function	7	879	27	17059	4.44686e-05	0.000478942	5.03152	SFRP4; FZD9; SFRP1; LOC102273344; LOC102273637; FZD4; FZD2
GO:0001568	blood vessel development	biological_process	7	879	27	17059	4.44686e-05	0.000478942	5.03152	FOXS1; ITGAV; COL1A1; COL5A1; TGFB2; COL1A2; MAP3K3
GO:0010718	positive regulation of epithelial to mesenchymal transition	biological_process	6	879	21	17059	5.79268e-05	0.000622084	5.54494	COL1A1; RGCC; TGFB2; EZH2; LOXL2; OLFM1
GO:0032760	positive regulation of tumor necrosis factor production	biological_process	7	879	28	17059	5.94606e-05	0.00063671	4.85182	RASGRP1; SPON2; PIK3R1; LEP; LOC102281707; CCL19; NFATC4
GO:0048743	positive regulation of skeletal muscle fiber development	biological_process	3	879	6	17059	9.66155e-05	0.00101983	9.70364	MYF6; MYOG; MYOD1
GO:0048407	platelet-derived growth factor binding	molecular_function	3	879	6	17059	9.66155e-05	0.00101983	9.70364	COL1A1; COL5A1; COL1A2
GO:0048672	positive regulation of collateral sprouting	biological_process	3	879	6	17059	9.66155e-05	0.00101983	9.70364	BDNF; LPAR3; RND2
GO:0097435	supramolecular fiber organization	biological_process	3	879	6	17059	9.66155e-05	0.00101983	9.70364	ADAMTS2; ADAMTS3; COL5A1
GO:0035694	mitochondrial protein catabolic process	biological_process	3	879	6	17059	9.66155e-05	0.00101983	9.70364	LOC102282088; BNIP3; LOC102287674
GO:0005623	cell	cellular_component	7	879	30	17059	0.000102151	0.0010752	4.52837	C1QTNF3; TUSC5; SCD; FAM20A; MSTN; ADIPOQ; OLFM1
GO:0030669	clathrin-coated endocytic vesicle membrane	cellular_component	4	879	11	17059	0.000127865	0.00134204	7.05719	FZD4; FZD2; LOC102269978; LOC102270548
GO:2000051	negative regulation of non-canonical Wnt signaling pathway	biological_process	2	879	3	17059	0.000136364	0.00134369	12.9382	SFRP4; ZNRF3
GO:0034616	response to laminar fluid shear stress	biological_process	2	879	3	17059	0.000136364	0.00134369	12.9382	SMAD7; TGFB2
GO:0042567	insulin-like growth factor ternary complex	cellular_component	2	879	3	17059	0.000136364	0.00134369	12.9382	IGFALS; IGFBP5
GO:0072034	renal vesicle induction	biological_process	2	879	3	17059	0.000136364	0.00134369	12.9382	SOX8; WNT4
GO:0004647	phosphoserine phosphatase activity	molecular_function	2	879	3	17059	0.000136364	0.00134369	12.9382	PSPH; DUSP26
GO:0006564	L-serine biosynthetic process	biological_process	2	879	3	17059	0.000136364	0.00134369	12.9382	PSPH; PSAT1
GO:0060770	negative regulation of epithelial cell proliferation involved in prostate gland development	biological_process	2	879	3	17059	0.000136364	0.00134369	12.9382	SERPINF1; CDKN1B
GO:0005588	collagen type V trimer	cellular_component	2	879	3	17059	0.000136364	0.00134369	12.9382	COL5A2; COL5A1
GO:0048592	eye morphogenesis	biological_process	2	879	3	17059	0.000136364	0.00134369	12.9382	COL5A2; COL5A1
GO:0007079	mitotic chromosome movement towards spindle pole	biological_process	2	879	3	17059	0.000136364	0.00134369	12.9382	CENPE; DLGAP5
GO:0043125	ErbB-3 class receptor binding	molecular_function	2	879	3	17059	0.000136364	0.00134369	12.9382	PIK3R1; CDK5
GO:0006072	glycerol-3-phosphate metabolic process	biological_process	2	879	3	17059	0.000136364	0.00134369	12.9382	GPAT2; GPD2
GO:0010243	response to organonitrogen compound	biological_process	2	879	3	17059	0.000136364	0.00134369	12.9382	LOC102279908; TGFB2
GO:0072539	T-helper 17 cell differentiation	biological_process	2	879	3	17059	0.000136364	0.00134369	12.9382	RORC; RORA
GO:0004802	transketolase activity	molecular_function	2	879	3	17059	0.000136364	0.00134369	12.9382	TKT; TKTL1
GO:0032589	neuron projection membrane	cellular_component	2	879	3	17059	0.000136364	0.00134369	12.9382	KCNC1; UNC5A
GO:0004021	L-alanine:2-oxoglutarate aminotransferase activity	molecular_function	2	879	3	17059	0.000136364	0.00134369	12.9382	GPT; LOC102277255
GO:0046543	development of secondary female sexual characteristics	biological_process	2	879	3	17059	0.000136364	0.00134369	12.9382	STAT5A; LOC102283211
GO:0010499	proteasomal ubiquitin-independent protein catabolic process	biological_process	2	879	3	17059	0.000136364	0.00134369	12.9382	NFE2L2; PSME4
GO:0031987	locomotion involved in locomotory behavior	biological_process	2	879	3	17059	0.000136364	0.00134369	12.9382	GPR37; FZD4
GO:0042866	pyruvate biosynthetic process	biological_process	2	879	3	17059	0.000136364	0.00134369	12.9382	HOGA1; SDS
GO:0070995	NADPH oxidation	biological_process	2	879	3	17059	0.000136364	0.00134369	12.9382	FMO2; FMO1
GO:0072592	oxygen metabolic process	biological_process	2	879	3	17059	0.000136364	0.00134369	12.9382	FMO2; ME3
GO:0000786	nucleosome	cellular_component	17	879	135	17059	0.000196728	0.00193336	2.44388	LOC102277188; LOC102276905; LOC106700690; LOC102277470; LOC102285507; LOC102278316; LOC102278875; LOC102279439; LOC102285798; LOC102280572; LOC102267160; LOC102267713; LOC102270329; LOC106700510; LOC102279902; LOC102280469; LOC102276058
GO:0045723	positive regulation of fatty acid biosynthetic process	biological_process	4	879	12	17059	0.000209907	0.00205199	6.46909	MID1IP1; MLXIPL; LEP; SLC45A3
GO:0019752	carboxylic acid metabolic process	biological_process	4	879	12	17059	0.000209907	0.00205199	6.46909	GADL1; LOC102274105; LOC102274962; LOC102285216
GO:0051453	regulation of intracellular pH	biological_process	7	879	33	17059	0.000211201	0.00205921	4.1167	SLC26A11; SLC26A1; SLC26A2; SLC9A5; SLC4A4; SLC9A7; SLC4A7
GO:0005244	voltage-gated ion channel activity	molecular_function	8	879	43	17059	0.00028444	0.00276602	3.61066	CACNA1H; LOC102286276; KCNK12; LOC102266093; SCN3B; SCN4B; LOC102275090; CLIC3
GO:0045892	negative regulation of transcription, DNA-templated	biological_process	33	879	350	17059	0.000296731	0.00287798	1.82983	SOX8; SUV39H1; LOC102282031; FOXS1; MYF6; TLE2; ZNF746; CDKN1B; MLXIPL; RASD1; PRDM6; TRIM66; HR; GATA3; MDFI; FABP4; MDFIC; SMYD1; ZNF219; TFAP4; PLCB1; LOC102266204; CITED1; BCL7A; WNT4; HDAC4; PER2; EZH2; CDK5; PATZ1; LOXL2; BIRC5; ADIPOQ
GO:0086002	cardiac muscle cell action potential involved in contraction	biological_process	4	879	13	17059	0.000326659	0.00315998	5.97147	LOC102286276; CACNA1D; SCN4B; LOC102275090
GO:0042813	Wnt-activated receptor activity	molecular_function	5	879	20	17059	0.00038232	0.00367921	4.85182	SFRP4; FZD9; SFRP1; FZD4; FZD2
GO:0001530	lipopolysaccharide binding	molecular_function	5	879	20	17059	0.00038232	0.00367921	4.85182	SPON2; TLR4; LOC102281707; LOC102268707; SCARB1
GO:0035914	skeletal muscle cell differentiation	biological_process	7	879	36	17059	0.000401309	0.00385194	3.77364	SOX8; MYF6; BTG2; MYOG; MYOD1; SMYD1; FOXN2
GO:0019227	neuronal action potential propagation	biological_process	3	879	8	17059	0.000414776	0.00392027	7.27773	NRCAM; LOC102286276; LOC102275090
GO:2000344	positive regulation of acrosome reaction	biological_process	3	879	8	17059	0.000414776	0.00392027	7.27773	CACNA1H; PLCB1; PLB1
GO:0034383	low-density lipoprotein particle clearance	biological_process	3	879	8	17059	0.000414776	0.00392027	7.27773	LDLR; SCARB1; ADIPOQ
GO:0048009	insulin-like growth factor receptor signaling pathway	biological_process	3	879	8	17059	0.000414776	0.00392027	7.27773	PIK3R1; GIGYF1; PLCB1
GO:0097120	receptor localization to synapse	biological_process	3	879	8	17059	0.000414776	0.00392027	7.27773	DLG2; LOC102279483; DLG4
GO:0009967	positive regulation of signal transduction	biological_process	3	879	8	17059	0.000414776	0.00392027	7.27773	GATA3; ADAMTS20; ADIPOQ
GO:0048511	rhythmic process	biological_process	8	879	46	17059	0.000483825	0.00456126	3.37518	SUV39H1; LOC102282031; FBXL3; ENOX1; TOP2A; EZH2; CDK5; TEF
GO:0033690	positive regulation of osteoblast proliferation	biological_process	2	879	4	17059	0.000524444	0.00469339	9.70364	SOX8; TMEM119
GO:0051127	positive regulation of actin nucleation	biological_process	2	879	4	17059	0.000524444	0.00469339	9.70364	WHAMM; LOC102282031
GO:0090527	actin filament reorganization	biological_process	2	879	4	17059	0.000524444	0.00469339	9.70364	WHAMM; DMTN
GO:0021697	cerebellar cortex formation	biological_process	2	879	4	17059	0.000524444	0.00469339	9.70364	LOC102265847; CDK5
GO:0060396	growth hormone receptor signaling pathway	biological_process	2	879	4	17059	0.000524444	0.00469339	9.70364	SOCS2; PIK3R1
GO:0043569	negative regulation of insulin-like growth factor receptor signaling pathway	biological_process	2	879	4	17059	0.000524444	0.00469339	9.70364	IGFBP5; CILP
GO:0001875	lipopolysaccharide receptor activity	molecular_function	2	879	4	17059	0.000524444	0.00469339	9.70364	TLR4; SCARB1
GO:0032497	detection of lipopolysaccharide	biological_process	2	879	4	17059	0.000524444	0.00469339	9.70364	TLR4; SCARB1
GO:1990523	bone regeneration	biological_process	2	879	4	17059	0.000524444	0.00469339	9.70364	FZD9; POSTN
GO:0090324	negative regulation of oxidative phosphorylation	biological_process	2	879	4	17059	0.000524444	0.00469339	9.70364	MLXIPL; PPIF
GO:0044320	cellular response to leptin stimulus	biological_process	2	879	4	17059	0.000524444	0.00469339	9.70364	LEP; NR4A3
GO:0072606	interleukin-8 secretion	biological_process	2	879	4	17059	0.000524444	0.00469339	9.70364	LEP; NOS2
GO:1900015	regulation of cytokine production involved in inflammatory response	biological_process	2	879	4	17059	0.000524444	0.00469339	9.70364	LEP; NOS2
GO:0060850	regulation of transcription involved in cell fate commitment	biological_process	2	879	4	17059	0.000524444	0.00469339	9.70364	RORC; RORA
GO:0060231	mesenchymal to epithelial transition	biological_process	2	879	4	17059	0.000524444	0.00469339	9.70364	GATA3; WNT4
GO:0086006	voltage-gated sodium channel activity involved in cardiac muscle cell action potential	molecular_function	2	879	4	17059	0.000524444	0.00469339	9.70364	SCN3B; SCN4B
GO:0061469	regulation of type B pancreatic cell proliferation	biological_process	2	879	4	17059	0.000524444	0.00469339	9.70364	NR4A3; BIRC5
GO:0071376	cellular response to corticotropin-releasing hormone stimulus	biological_process	2	879	4	17059	0.000524444	0.00469339	9.70364	NR4A3; CRHR1
GO:0042853	L-alanine catabolic process	biological_process	2	879	4	17059	0.000524444	0.00469339	9.70364	GPT; LOC102277255
GO:0033564	anterior/posterior axon guidance	biological_process	2	879	4	17059	0.000524444	0.00469339	9.70364	NTN1; UNC5A
GO:0090063	positive regulation of microtubule nucleation	biological_process	2	879	4	17059	0.000524444	0.00469339	9.70364	LOC102278697; LOC102278977
GO:0045931	positive regulation of mitotic cell cycle	biological_process	5	879	22	17059	0.000673658	0.00601423	4.41075	LOC102265847; STAT5A; LOC102283211; EIF4EBP1; BIRC5
GO:0010906	regulation of glucose metabolic process	biological_process	4	879	15	17059	0.000699164	0.00622693	5.17527	IGFBP5; RORC; RORA; ADIPOQ
GO:0003073	regulation of systemic arterial blood pressure	biological_process	3	879	9	17059	0.000716169	0.00627283	6.46909	NCALD; ADAMTS16; POSTN
GO:0008271	secondary active sulfate transmembrane transporter activity	molecular_function	3	879	9	17059	0.000716169	0.00627283	6.46909	SLC26A11; SLC26A1; SLC26A2
GO:0019531	oxalate transmembrane transporter activity	molecular_function	3	879	9	17059	0.000716169	0.00627283	6.46909	SLC26A11; SLC26A1; SLC26A2
GO:0010812	negative regulation of cell-substrate adhesion	biological_process	3	879	9	17059	0.000716169	0.00627283	6.46909	COL1A1; DMTN; FZD4
GO:0045821	positive regulation of glycolytic process	biological_process	3	879	9	17059	0.000716169	0.00627283	6.46909	MLXIPL; PFKFB3; PFKFB4
GO:0042416	dopamine biosynthetic process	biological_process	3	879	9	17059	0.000716169	0.00627283	6.46909	TGFB2; GPR37; DDC
GO:0006090	pyruvate metabolic process	biological_process	3	879	9	17059	0.000716169	0.00627283	6.46909	ME3; PC; PCK2
GO:0005578	proteinaceous extracellular matrix	cellular_component	24	879	242	17059	0.000747321	0.00653025	1.92469	NTN3; SPON1; SPON2; MMP17; COL11A2; ADAMTS16; BMP1; ADAMTS2; ADAMTS20; ADAMTS3; DPT; TNFRSF11B; ADAMTSL2; COL6A6; MFAP5; IL1RL1; CILP; COL21A1; COL22A1; WNT4; ALPL; POSTN; NPNT; FN1
GO:0071356	cellular response to tumor necrosis factor	biological_process	10	879	71	17059	0.000959576	0.00834561	2.73342	GATA3; MYOG; LOC102287915; IKBKB; CCL19; RORA; PCK2; HDAC4; POSTN; NPNT
GO:0005604	basement membrane	cellular_component	10	879	71	17059	0.000959576	0.00834561	2.73342	COL5A1; SPARC; NTN4; TGFB2; SMOC2; CCDC80; COL4A1; NPNT; NTN1; LOXL2
GO:0002040	sprouting angiogenesis	biological_process	4	879	16	17059	0.000974088	0.00839302	4.85182	ESM1; RSPO3; E2F7; LOXL2
GO:1901741	positive regulation of myoblast fusion	biological_process	4	879	16	17059	0.000974088	0.00839302	4.85182	MYF6; MYOG; MYOD1; LOC102268707
GO:0070208	protein heterotrimerization	biological_process	4	879	16	17059	0.000974088	0.00839302	4.85182	COL1A1; NUP62CL; COL1A2; ADIPOQ
GO:0035567	non-canonical Wnt signaling pathway	biological_process	4	879	16	17059	0.000974088	0.00839302	4.85182	FZD9; SFRP1; FZD4; FZD2
GO:0086010	membrane depolarization during action potential	biological_process	5	879	24	17059	0.00111255	0.00956384	4.04318	CACNA1H; LOC102286276; LOC102266093; TPCN1; LOC102275090
GO:0045721	negative regulation of gluconeogenesis	biological_process	3	879	10	17059	0.00114506	0.00968594	5.82218	PGP; C1QTNF3; ADIPOQ
GO:0015116	sulfate transmembrane transporter activity	molecular_function	3	879	10	17059	0.00114506	0.00968594	5.82218	SLC26A11; SLC26A1; SLC26A2
GO:0016208	AMP binding	molecular_function	3	879	10	17059	0.00114506	0.00968594	5.82218	PRPS2; LOC102278600; FBP1
GO:0004385	guanylate kinase activity	molecular_function	3	879	10	17059	0.00114506	0.00968594	5.82218	DLG2; LOC102279483; DLG4
GO:0044224	juxtaparanode region of axon	cellular_component	3	879	10	17059	0.00114506	0.00968594	5.82218	DLG2; LOC102279483; DLG4
GO:0006000	fructose metabolic process	biological_process	3	879	10	17059	0.00114506	0.00968594	5.82218	PFKFB3; FBP1; PFKFB4
GO:0051145	smooth muscle cell differentiation	biological_process	3	879	10	17059	0.00114506	0.00968594	5.82218	MKL1; WNT4; NFATC4
GO:0030170	pyridoxal phosphate binding	molecular_function	8	879	52	17059	0.00122569	0.0102886	2.98574	GADL1; GPT; ALAS1; ABAT; SDS; LOC102277255; DDC; CCBL1
GO:0060416	response to growth hormone	biological_process	2	879	5	17059	0.00126074	0.0102886	7.76291	TRIM16; IGFBP5
GO:0036124	histone H3-K9 trimethylation	biological_process	2	879	5	17059	0.00126074	0.0102886	7.76291	SUV39H1; BEND3
GO:0042754	negative regulation of circadian rhythm	biological_process	2	879	5	17059	0.00126074	0.0102886	7.76291	SUV39H1; PER2
GO:0051146	striated muscle cell differentiation	biological_process	2	879	5	17059	0.00126074	0.0102886	7.76291	IGFBP5; MYOD1
GO:0071236	cellular response to antibiotic	biological_process	2	879	5	17059	0.00126074	0.0102886	7.76291	CDKN1B; LOC102266093
GO:0060718	chorionic trophoblast cell differentiation	biological_process	2	879	5	17059	0.00126074	0.0102886	7.76291	HTRA1; E2F7
GO:0043551	regulation of phosphatidylinositol 3-kinase activity	biological_process	2	879	5	17059	0.00126074	0.0102886	7.76291	PIK3R1; PIK3R3
GO:0046935	1-phosphatidylinositol-3-kinase regulator activity	molecular_function	2	879	5	17059	0.00126074	0.0102886	7.76291	PIK3R1; PIK3R3
GO:0008142	oxysterol binding	molecular_function	2	879	5	17059	0.00126074	0.0102886	7.76291	RORC; RORA
GO:0042753	positive regulation of circadian rhythm	biological_process	2	879	5	17059	0.00126074	0.0102886	7.76291	RORC; RORA
GO:0003873	6-phosphofructo-2-kinase activity	molecular_function	2	879	5	17059	0.00126074	0.0102886	7.76291	PFKFB3; PFKFB4
GO:0060317	cardiac epithelial to mesenchymal transition	biological_process	2	879	5	17059	0.00126074	0.0102886	7.76291	TGFB2; OLFM1
GO:0006702	androgen biosynthetic process	biological_process	2	879	5	17059	0.00126074	0.0102886	7.76291	SRD5A3; WNT4
GO:0030856	regulation of epithelial cell differentiation	biological_process	2	879	5	17059	0.00126074	0.0102886	7.76291	STAT5A; LOC102283211
GO:0060397	JAK-STAT cascade involved in growth hormone signaling pathway	biological_process	2	879	5	17059	0.00126074	0.0102886	7.76291	STAT5A; LOC102283211
GO:0046982	protein heterodimerization activity	molecular_function	35	879	410	17059	0.00129957	0.0105822	1.65672	SOX8; ABTB2; PIK3R1; LOC102277188; LOC106700690; LOC102277470; LOC102285507; LOC102278316; LOC102278875; LOC102279439; LOC102285798; FZD9; MLXIPL; LOC102280294; LOC102280572; TOP2A; SYT3; TGFB2; KCNB1; IKBKB; LOC102267160; LOC102267713; SYT5; FZD4; CLCF1; LOC102279483; LOC102270329; LOC106700510; IRAK2; TEF; MAX; LOC102279902; LOC102280469; LOC102276058; MTTP
GO:0005248	voltage-gated sodium channel activity	molecular_function	4	879	17	17059	0.00132186	0.0107166	4.56642	CACNA1H; LOC102286276; LOC102266093; LOC102275090
GO:0042613	MHC class II protein complex	cellular_component	4	879	17	17059	0.00132186	0.0107166	4.56642	LOC102277803; LOC102269978; LOC102270256; LOC102270548
GO:0015701	bicarbonate transport	biological_process	5	879	25	17059	0.00140078	0.0112579	3.88146	SLC26A11; SLC26A1; CA14; SLC26A2; LOC102274668
GO:0050661	NADP binding	molecular_function	5	879	25	17059	0.00140078	0.0112579	3.88146	TM7SF2; NOS2; FMO2; FMO1; LOC102264945
GO:0001046	core promoter sequence-specific DNA binding	molecular_function	5	879	25	17059	0.00140078	0.0112579	3.88146	GATA3; NR4A3; ESR2; RORA; MEOX1
GO:0060333	interferon-gamma-mediated signaling pathway	biological_process	5	879	25	17059	0.00140078	0.0112579	3.88146	LOC102283513; LOC102273271; LOC102269978; LOC102270548; NMI
GO:0019233	sensory perception of pain	biological_process	6	879	34	17059	0.00149166	0.0119623	3.42481	NLGN2; DLG2; LOC102266093; FAM134B; LOC102279483; CDK5
GO:0005520	insulin-like growth factor binding	molecular_function	3	879	11	17059	0.00172631	0.0122218	5.29289	IGFALS; ESM1; HTRA1
GO:0070509	calcium ion import	biological_process	3	879	11	17059	0.00172631	0.0122218	5.29289	CACNA1H; CACNA1D; CDK5
GO:0035418	protein localization to synapse	biological_process	3	879	11	17059	0.00172631	0.0122218	5.29289	NLGN2; DLG4; CDK5
GO:0005528	FK506 binding	molecular_function	3	879	11	17059	0.00172631	0.0122218	5.29289	FKBP10; FKBP14; FKBP5
GO:0048148	behavioral response to cocaine	biological_process	3	879	11	17059	0.00172631	0.0122218	5.29289	ABAT; CDK5; HOMER1
GO:0060612	adipose tissue development	biological_process	4	879	18	17059	0.00175331	0.0122218	4.31273	SOX8; RORC; ARID5B; LOC102284466
GO:0005251	delayed rectifier potassium channel activity	molecular_function	4	879	18	17059	0.00175331	0.0122218	4.31273	KCNC1; KCNG1; KCNB1; KCNG2
GO:0097009	energy homeostasis	biological_process	4	879	18	17059	0.00175331	0.0122218	4.31273	NR4A3; MRAP2; AMPD3; PM20D1
GO:0005801	cis-Golgi network	cellular_component	6	879	35	17059	0.00178289	0.0122218	3.32696	COPZ2; PIK3R1; RAB30; FAM134B; LOC102273833; RAB29
GO:0034765	regulation of ion transmembrane transport	biological_process	13	879	114	17059	0.00217013	0.0122218	2.21311	CACNA1H; CACNA2D2; LOC102286276; KCNK12; LOC102266093; KCNC1; KCNB1; TPCN1; KCNG2; KCNH2; LOC102275090; NEDD4L; CLIC3
GO:0043524	negative regulation of neuron apoptotic process	biological_process	11	879	90	17059	0.00219229	0.0122218	2.372	BHLHB9; BDNF; BTG2; FZD9; NTF4; FAIM2; NR4A3; FAM134B; CLCF1; CITED1; BIRC5
GO:0040018	positive regulation of multicellular organism growth	biological_process	4	879	19	17059	0.00227958	0.0122218	4.08574	FOXS1; GPR21; STAT5A; LOC102283211
GO:0048741	skeletal muscle fiber development	biological_process	4	879	19	17059	0.00227958	0.0122218	4.08574	MYOG; ACTA1; DNER; HOMER1
GO:0060373	regulation of ventricular cardiac muscle cell membrane depolarization	biological_process	2	879	6	17059	0.00242486	0.0122218	6.46909	SMAD7; SCN3B
GO:0060389	pathway-restricted SMAD protein phosphorylation	biological_process	2	879	6	17059	0.00242486	0.0122218	6.46909	SMAD7; TGFB2
GO:0060415	muscle tissue morphogenesis	biological_process	2	879	6	17059	0.00242486	0.0122218	6.46909	MYF6; PAX7
GO:0051428	peptide hormone receptor binding	molecular_function	2	879	6	17059	0.00242486	0.0122218	6.46909	LOC102265847; LEP
GO:0031995	insulin-like growth factor II binding	molecular_function	2	879	6	17059	0.00242486	0.0122218	6.46909	IGFBP5; IGFBP6
GO:0043567	regulation of insulin-like growth factor receptor signaling pathway	biological_process	2	879	6	17059	0.00242486	0.0122218	6.46909	IGFBP5; IGFBP6
GO:0097151	positive regulation of inhibitory postsynaptic potential	biological_process	2	879	6	17059	0.00242486	0.0122218	6.46909	NLGN2; IGSF9B
GO:1904706	negative regulation of vascular smooth muscle cell proliferation	biological_process	2	879	6	17059	0.00242486	0.0122218	6.46909	CDKN1B; ADIPOQ
GO:0043589	skin morphogenesis	biological_process	2	879	6	17059	0.00242486	0.0122218	6.46909	COL1A1; COL1A2
GO:0034983	peptidyl-lysine deacetylation	biological_process	2	879	6	17059	0.00242486	0.0122218	6.46909	SIRT4; HDAC4
GO:0021954	central nervous system neuron development	biological_process	2	879	6	17059	0.00242486	0.0122218	6.46909	BTG2; CDK5
GO:0016584	nucleosome positioning	biological_process	2	879	6	17059	0.00242486	0.0122218	6.46909	LOC102276905; LOC102278600
GO:0032099	negative regulation of appetite	biological_process	2	879	6	17059	0.00242486	0.0122218	6.46909	LOC102264850; LEP
GO:0007263	nitric oxide mediated signal transduction	biological_process	2	879	6	17059	0.00242486	0.0122218	6.46909	RASD1; NOS2
GO:0038092	nodal signaling pathway	biological_process	2	879	6	17059	0.00242486	0.0122218	6.46909	TGIF1; ACVR1C
GO:0006112	energy reserve metabolic process	biological_process	2	879	6	17059	0.00242486	0.0122218	6.46909	LEP; MRAP2
GO:0046485	ether lipid metabolic process	biological_process	2	879	6	17059	0.00242486	0.0122218	6.46909	LOC102284880; AGMO
GO:0043583	ear development	biological_process	2	879	6	17059	0.00242486	0.0122218	6.46909	GATA3; SHROOM2
GO:0004331	fructose-2,6-bisphosphate 2-phosphatase activity	molecular_function	2	879	6	17059	0.00242486	0.0122218	6.46909	PFKFB3; PFKFB4
GO:0006003	fructose 2,6-bisphosphate metabolic process	biological_process	2	879	6	17059	0.00242486	0.0122218	6.46909	PFKFB3; PFKFB4
GO:0034101	erythrocyte homeostasis	biological_process	2	879	6	17059	0.00242486	0.0122218	6.46909	AMPD3; GPI
GO:0048702	embryonic neurocranium morphogenesis	biological_process	2	879	6	17059	0.00242486	0.0122218	6.46909	TGFB2; TULP3
GO:0051782	negative regulation of cell division	biological_process	2	879	6	17059	0.00242486	0.0122218	6.46909	MYC; INTU
GO:0010669	epithelial structure maintenance	biological_process	2	879	6	17059	0.00242486	0.0122218	6.46909	MKS1; CROCC
GO:0030278	regulation of ossification	biological_process	2	879	6	17059	0.00242486	0.0122218	6.46909	SIX2; INTU
GO:0021695	cerebellar cortex development	biological_process	2	879	6	17059	0.00242486	0.0122218	6.46909	EZH2; CDK5
GO:2001275	positive regulation of glucose import in response to insulin stimulus	biological_process	3	879	12	17059	0.00248451	0.0122218	4.85182	LOC102265847; PIK3R1; PIK3R3
GO:0015106	bicarbonate transmembrane transporter activity	molecular_function	3	879	12	17059	0.00248451	0.0122218	4.85182	SLC26A11; SLC26A1; SLC26A2
GO:0007259	JAK-STAT cascade	biological_process	3	879	12	17059	0.00248451	0.0122218	4.85182	STAT5A; LOC102283211; CLCF1
GO:0005201	extracellular matrix structural constituent	molecular_function	7	879	47	17059	0.00252842	0.0122218	2.89045	COL5A2; COL1A1; COL11A2; COL5A1; MGP; COL4A1; COL1A2
GO:0001658	branching involved in ureteric bud morphogenesis	biological_process	5	879	28	17059	0.00261164	0.0122218	3.46559	ADAMTS16; CITED1; WNT4; NPNT; HOXD11
GO:0086091	regulation of heart rate by cardiac conduction	biological_process	5	879	28	17059	0.00261164	0.0122218	3.46559	CACNA1D; SCN3B; SCN4B; LOC102279410; KCNH2
GO:0046676	negative regulation of insulin secretion	biological_process	4	879	20	17059	0.002912	0.0134024	3.88146	LOC102265847; SIRT4; KCNB1; ACVR1C
GO:0001503	ossification	biological_process	8	879	59	17059	0.00303697	0.0139603	2.6315	COL5A2; FZD9; BMP1; SLC26A2; MYOG; CHRDL2; MGP; PDLIM7
GO:0019228	neuronal action potential	biological_process	5	879	29	17059	0.00315161	0.0144514	3.34608	CACNA1H; LOC102286276; LOC102266093; CHRNA1; LOC102275090
GO:0006096	glycolytic process	biological_process	5	879	29	17059	0.00315161	0.0144514	3.34608	PGK1; ENO1; ALDOB; PGAM2; GPI
GO:0000082	G1/S transition of mitotic cell cycle	biological_process	7	879	49	17059	0.00331227	0.0151693	2.77247	RHOU; PHF8; CDKN1B; IQGAP3; RBBP8; EIF4EBP1; MAX
GO:0031966	mitochondrial membrane	cellular_component	9	879	71	17059	0.00333164	0.0152392	2.46008	SLC25A33; FZD9; MX1; PEMT; LOC102282088; SORD; REEP1; LOC102287674; LOC102281521
GO:0042391	regulation of membrane potential	biological_process	8	879	60	17059	0.00341321	0.015593	2.58764	CACNA1H; SLC26A11; SLC26A1; LOC102286276; SLC26A2; PIEZO2; KCNH2; NEDD4L
GO:0005158	insulin receptor binding	molecular_function	3	879	13	17059	0.00344356	0.0156162	4.4786	LOC102265847; PIK3R1; LOC102264736
GO:0071157	negative regulation of cell cycle arrest	biological_process	3	879	13	17059	0.00344356	0.0156162	4.4786	FZD9; MLXIPL; TFAP4
GO:0004089	carbonate dehydratase activity	molecular_function	3	879	13	17059	0.00344356	0.0156162	4.4786	CA14; CA3; LOC102282417
GO:0000795	synaptonemal complex	cellular_component	3	879	13	17059	0.00344356	0.0156162	4.4786	HORMAD1; RNF212B; P3H4
GO:0048663	neuron fate commitment	biological_process	3	879	13	17059	0.00344356	0.0156162	4.4786	TGFB2; GBX1; PAX7
GO:0014898	cardiac muscle hypertrophy in response to stress	biological_process	3	879	13	17059	0.00344356	0.0156162	4.4786	KLF15; HDAC4; EZH2
GO:0042752	regulation of circadian rhythm	biological_process	5	879	30	17059	0.00377063	0.0169954	3.23455	LOC102282031; FBXL3; TOP2A; PER2; EZH2
GO:0060348	bone development	biological_process	5	879	30	17059	0.00377063	0.0169954	3.23455	TTC9; ANKRD11; SPARC; RARG; TULP3
GO:0007565	female pregnancy	biological_process	5	879	30	17059	0.00377063	0.0169954	3.23455	IGFBP5; TGFB2; STAT5A; LOC102283211; ENDOU
GO:0006805	xenobiotic metabolic process	biological_process	5	879	30	17059	0.00377063	0.0169954	3.23455	RORC; FMO2; AIP; RORA; GSTA4
GO:0070888	E-box binding	molecular_function	5	879	30	17059	0.00377063	0.0169954	3.23455	GATA3; MYOG; MYC; TFAP4; MAX
GO:0006334	nucleosome assembly	biological_process	14	879	134	17059	0.00380788	0.0171424	2.02763	LOC102277188; LOC102276905; LOC106700690; LOC102285507; LOC102278316; LOC102278875; LOC102278600; LOC102279439; LOC102280572; LOC102267160; LOC102267713; LOC102270329; LOC102279902; LOC102280469
GO:0001047	core promoter binding	molecular_function	6	879	40	17059	0.00395359	0.0177065	2.91109	E2F7; MYOG; MYOD1; NPAS2; HDAC4; EZH2
GO:0070206	protein trimerization	biological_process	2	879	7	17059	0.00408134	0.0177065	5.54494	C1QTNF3; LOC102273271
GO:0032479	regulation of type I interferon production	biological_process	2	879	7	17059	0.00408134	0.0177065	5.54494	ZBP1; DTX4
GO:0022038	corpus callosum development	biological_process	2	879	7	17059	0.00408134	0.0177065	5.54494	RTN4RL1; CDK5
GO:0042445	hormone metabolic process	biological_process	2	879	7	17059	0.00408134	0.0177065	5.54494	LOC102265847; LOC102284466
GO:0031994	insulin-like growth factor I binding	molecular_function	2	879	7	17059	0.00408134	0.0177065	5.54494	IGFBP5; IGFBP6
GO:0030071	regulation of mitotic metaphase/anaphase transition	biological_process	2	879	7	17059	0.00408134	0.0177065	5.54494	CENPE; CDC26
GO:0070508	cholesterol import	biological_process	2	879	7	17059	0.00408134	0.0177065	5.54494	LDLR; SCARB1
GO:0030212	hyaluronan metabolic process	biological_process	2	879	7	17059	0.00408134	0.0177065	5.54494	HYAL1; ITIH1
GO:0001894	tissue homeostasis	biological_process	2	879	7	17059	0.00408134	0.0177065	5.54494	ANKRD11; TP53INP2
GO:0010459	negative regulation of heart rate	biological_process	2	879	7	17059	0.00408134	0.0177065	5.54494	LOC102264850; RNLS
GO:0060065	uterus development	biological_process	2	879	7	17059	0.00408134	0.0177065	5.54494	GATA3; TGFB2
GO:1901016	regulation of potassium ion transmembrane transporter activity	biological_process	2	879	7	17059	0.00408134	0.0177065	5.54494	CACNA1D; NEDD4L
GO:0006809	nitric oxide biosynthetic process	biological_process	2	879	7	17059	0.00408134	0.0177065	5.54494	NOS2; RORA
GO:0001223	transcription coactivator binding	molecular_function	2	879	7	17059	0.00408134	0.0177065	5.54494	NR4A3; RORA
GO:1903428	positive regulation of reactive oxygen species biosynthetic process	biological_process	2	879	7	17059	0.00408134	0.0177065	5.54494	LOC102268707; HDAC4
GO:0003149	membranous septum morphogenesis	biological_process	2	879	7	17059	0.00408134	0.0177065	5.54494	TGFB2; FZD2
GO:0061037	negative regulation of cartilage development	biological_process	2	879	7	17059	0.00408134	0.0177065	5.54494	TGFB2; RARG
GO:0001553	luteinization	biological_process	2	879	7	17059	0.00408134	0.0177065	5.54494	STAT5A; LOC102283211
GO:0045086	positive regulation of interleukin-2 biosynthetic process	biological_process	2	879	7	17059	0.00408134	0.0177065	5.54494	STAT5A; LOC102283211
GO:0015908	fatty acid transport	biological_process	2	879	7	17059	0.00408134	0.0177065	5.54494	SLC25A17; ACSL4
GO:0043615	astrocyte cell migration	biological_process	2	879	7	17059	0.00408134	0.0177065	5.54494	LOC102273344; LOC102273637
GO:0036156	inner dynein arm	cellular_component	2	879	7	17059	0.00408134	0.0177065	5.54494	DNAH7; DNHD1
GO:0043068	positive regulation of programmed cell death	biological_process	2	879	7	17059	0.00408134	0.0177065	5.54494	RARG; BNIP3
GO:0006111	regulation of gluconeogenesis	biological_process	2	879	7	17059	0.00408134	0.0177065	5.54494	SLC35B4; FBP1
GO:0030516	regulation of axon extension	biological_process	2	879	7	17059	0.00408134	0.0177065	5.54494	DPYSL2; OLFM1
GO:2000147	positive regulation of cell motility	biological_process	2	879	7	17059	0.00408134	0.0177065	5.54494	CCL19; NTN1
GO:0061299	retina vasculature morphogenesis in camera-type eye	biological_process	2	879	7	17059	0.00408134	0.0177065	5.54494	FZD4; SLC4A7
GO:0002504	antigen processing and presentation of peptide or polysaccharide antigen via MHC class II	biological_process	2	879	7	17059	0.00408134	0.0177065	5.54494	LOC102277803; LOC102270256
GO:0045820	negative regulation of glycolytic process	biological_process	2	879	7	17059	0.00408134	0.0177065	5.54494	FBP1; HDAC4
GO:0016188	synaptic vesicle maturation	biological_process	2	879	7	17059	0.00408134	0.0177065	5.54494	DLG4; RAB3A
GO:0016491	oxidoreductase activity	molecular_function	11	879	97	17059	0.00411276	0.017822	2.20083	STEAP1; SCD; DHRS7B; MMACHC; HR; ENOX1; LOC102274668; RTN4IP1; HSD11B1L; LOC102284205; LOC102269891
GO:0030178	negative regulation of Wnt signaling pathway	biological_process	5	879	31	17059	0.00447537	0.0193706	3.13021	MDFI; LOC102273344; LOC102273637; NFATC4; LOC102264736
GO:0042593	glucose homeostasis	biological_process	9	879	74	17059	0.00451436	0.0195166	2.36034	LOC102265847; IGFBP5; MLXIPL; GPR21; KCNB1; LOC102283513; GCGR; GPI; ADIPOQ
GO:0004181	metallocarboxypeptidase activity	molecular_function	4	879	22	17059	0.00454089	0.0196084	3.5286	AGBL1; CPB1; CPN2; LOC102270897
GO:0001558	regulation of cell growth	biological_process	6	879	41	17059	0.00455986	0.0196674	2.84009	ESM1; SOCS2; IGFBP5; HTRA1; TGFB2; IGFBP6
GO:0043194	axon initial segment	cellular_component	3	879	14	17059	0.00462632	0.0198846	4.1587	NRCAM; LOC102286276; LOC102275090
GO:1900745	positive regulation of p38MAPK cascade	biological_process	3	879	14	17059	0.00462632	0.0198846	4.1587	GADD45B; LEP; MAP3K3
GO:0051693	actin filament capping	biological_process	3	879	14	17059	0.00462632	0.0198846	4.1587	DMTN; VILL; SCIN
GO:0030512	negative regulation of transforming growth factor beta receptor signaling pathway	biological_process	6	879	42	17059	0.00523367	0.022443	2.77247	SMAD7; PMEPA1; SKI; HTRA1; EID2; ADAMTSL2
GO:0001540	amyloid-beta binding	molecular_function	6	879	42	17059	0.00523367	0.022443	2.77247	LDLR; TGFB2; APBB2; FZD4; SCARB1; OLFM1
GO:0046627	negative regulation of insulin receptor signaling pathway	biological_process	4	879	23	17059	0.00556001	0.0237873	3.37518	SOCS2; GPR21; MSTN; LOC102264736
GO:0007628	adult walking behavior	biological_process	4	879	23	17059	0.00556001	0.0237873	3.37518	LOC102286276; DAB1; GBX1; LOC102275090
GO:0045893	positive regulation of transcription, DNA-templated	biological_process	30	879	372	17059	0.00586848	0.0249942	1.5651	SOX8; TRIM16; PHF8; COL1A1; ATAD2; MLXIPL; RORC; GATA3; NUP62CL; ZIC3; NR4A3; ESR2; MDFIC; MKL1; MYC; TP53INP2; NPAS2; NFE2L2; TFAP4; IRF6; PLCB1; FZD4; RORA; CITED1; WNT4; FOXN2; HDAC4; MSTN; FZD2; RYBP
GO:0045956	positive regulation of calcium ion-dependent exocytosis	biological_process	3	879	15	17059	0.00605438	0.0249942	3.88146	CACNA1H; KCNB1; CDK5
GO:0031100	animal organ regeneration	biological_process	3	879	15	17059	0.00605438	0.0249942	3.88146	PRPS2; LOC102279908; NR4A3
GO:0005344	oxygen carrier activity	molecular_function	3	879	15	17059	0.00605438	0.0249942	3.88146	IPCEF1; MB; LOC102279228
GO:0008188	neuropeptide receptor activity	molecular_function	3	879	15	17059	0.00605438	0.0249942	3.88146	LOC102277471; MCHR1; SORCS2
GO:0006744	ubiquinone biosynthetic process	biological_process	3	879	15	17059	0.00605438	0.0249942	3.88146	COQ6; COQ10A; COQ7
GO:0051928	positive regulation of calcium ion transport	biological_process	3	879	15	17059	0.00605438	0.0249942	3.88146	CACNA1D; LPAR3; HOMER1
GO:0015385	sodium:proton antiporter activity	molecular_function	3	879	15	17059	0.00605438	0.0249942	3.88146	SLC9A5; SLC9A7; SLC9A2
GO:0008589	regulation of smoothened signaling pathway	biological_process	3	879	15	17059	0.00605438	0.0249942	3.88146	RORA; INTU; TULP3
GO:0070317	negative regulation of G0 to G1 transition	biological_process	3	879	15	17059	0.00605438	0.0249942	3.88146	EZH2; MAX; RYBP
GO:0043130	ubiquitin binding	molecular_function	7	879	54	17059	0.00609794	0.0249942	2.51576	FAAP20; DDI2; NUP62CL; UBXN11; OTUB2; TOP2A; TP53INP2
GO:0050796	regulation of insulin secretion	biological_process	5	879	33	17059	0.00616894	0.0249942	2.9405	CACNA2D2; CACNA1D; ICA1; PER2; KCNG2
GO:0030018	Z disc	cellular_component	11	879	102	17059	0.00617331	0.0249942	2.09294	FBXO32; LOC102286276; PDE4B; TRIM63; CACNA1D; SCN3B; XIRP2; VCL; HDAC4; LOC102275090; HOMER1
GO:0003956	NAD(P)+-protein-arginine ADP-ribosyltransferase activity	molecular_function	2	879	8	17059	0.00628128	0.0249942	4.85182	LOC102274037; ART3
GO:0034333	adherens junction assembly	biological_process	2	879	8	17059	0.00628128	0.0249942	4.85182	SMAD7; VCL
GO:0015464	acetylcholine receptor activity	molecular_function	2	879	8	17059	0.00628128	0.0249942	4.85182	CHRNA3; CHRNA1
GO:0055001	muscle cell development	biological_process	2	879	8	17059	0.00628128	0.0249942	4.85182	SGCG; NFATC4
GO:0002437	inflammatory response to antigenic stimulus	biological_process	2	879	8	17059	0.00628128	0.0249942	4.85182	RASGRP1; PNMA1
GO:0005159	insulin-like growth factor receptor binding	molecular_function	2	879	8	17059	0.00628128	0.0249942	4.85182	SOCS2; PIK3R1
GO:0008272	sulfate transport	biological_process	2	879	8	17059	0.00628128	0.0249942	4.85182	SLC26A11; SLC26A1
GO:0033627	cell adhesion mediated by integrin	biological_process	2	879	8	17059	0.00628128	0.0249942	4.85182	ITGAV; ITGB6
GO:0006559	L-phenylalanine catabolic process	biological_process	2	879	8	17059	0.00628128	0.0249942	4.85182	FAH; CCBL1
GO:0030371	translation repressor activity	molecular_function	2	879	8	17059	0.00628128	0.0249942	4.85182	CIRBP; EIF4EBP1
GO:0010867	positive regulation of triglyceride biosynthetic process	biological_process	2	879	8	17059	0.00628128	0.0249942	4.85182	LDLR; SCARB1
GO:0030169	low-density lipoprotein particle binding	molecular_function	2	879	8	17059	0.00628128	0.0249942	4.85182	LDLR; SCARB1
GO:2000188	regulation of cholesterol homeostasis	biological_process	2	879	8	17059	0.00628128	0.0249942	4.85182	LDLR; RORA
GO:0045445	myoblast differentiation	biological_process	2	879	8	17059	0.00628128	0.0249942	4.85182	MAML1; MYOD1
GO:0050966	detection of mechanical stimulus involved in sensory perception of pain	biological_process	2	879	8	17059	0.00628128	0.0249942	4.85182	LOC102286276; LOC102275090
GO:0016126	sterol biosynthetic process	biological_process	2	879	8	17059	0.00628128	0.0249942	4.85182	TM7SF2; MSMO1
GO:0035457	cellular response to interferon-alpha	biological_process	2	879	8	17059	0.00628128	0.0249942	4.85182	GATA3; LOC102283513
GO:0086005	ventricular cardiac muscle cell action potential	biological_process	2	879	8	17059	0.00628128	0.0249942	4.85182	SCN3B; NEDD4L
GO:0008510	sodium:bicarbonate symporter activity	molecular_function	2	879	8	17059	0.00628128	0.0249942	4.85182	SLC4A4; SLC4A7
GO:0006782	protoporphyrinogen IX biosynthetic process	biological_process	2	879	8	17059	0.00628128	0.0249942	4.85182	HMBS; ALAS1
GO:0031092	platelet alpha granule membrane	cellular_component	2	879	8	17059	0.00628128	0.0249942	4.85182	SPARC; PCDH7
GO:0033280	response to vitamin D	biological_process	2	879	8	17059	0.00628128	0.0249942	4.85182	TGFB2; ALPL
GO:0046849	bone remodeling	biological_process	2	879	8	17059	0.00628128	0.0249942	4.85182	EFNA4; P3H4
GO:0030957	Tat protein binding	molecular_function	2	879	8	17059	0.00628128	0.0249942	4.85182	MDFIC; LOC102276167
GO:0070166	enamel mineralization	biological_process	2	879	8	17059	0.00628128	0.0249942	4.85182	FAM20A; WDR72
GO:0032735	positive regulation of interleukin-12 production	biological_process	2	879	8	17059	0.00628128	0.0249942	4.85182	PLCB1; CCL19
GO:0014067	negative regulation of phosphatidylinositol 3-kinase signaling	biological_process	2	879	8	17059	0.00628128	0.0249942	4.85182	PIK3IP1; LOC102286846
GO:0032395	MHC class II receptor activity	molecular_function	2	879	8	17059	0.00628128	0.0249942	4.85182	LOC102269978; LOC102270548
GO:0043025	neuronal cell body	cellular_component	20	879	226	17059	0.00661761	0.0249942	1.71746	LOC102286276; SLC7A10; LOC102266093; KCNC1; ARC; PLXDC1; TGFB2; KIF1A; DNER; DPYSL2; SYT5; DAB1; LOC102279483; IGSF9B; ACSL4; CDK5; LOC102275090; SORBS2; PMM1; OLFM1
GO:0002931	response to ischemia	biological_process	4	879	24	17059	0.00673039	0.0249942	3.23455	FAIM2; PPIF; RNLS; PER2
GO:0015631	tubulin binding	molecular_function	5	879	34	17059	0.00717122	0.0249942	2.85401	NCALD; AGBL1; TPPP3; TPPP2; BIRC5
GO:0005581	collagen trimer	cellular_component	8	879	67	17059	0.00717437	0.0249942	2.31729	C1QTNF3; COL11A2; COL6A6; COL21A1; COL22A1; COL4A1; ADIPOQ; COL20A1
GO:0007595	lactation	biological_process	3	879	16	17059	0.00774781	0.0250267	3.63887	SOCS2; STAT5A; LOC102283211
GO:0046326	positive regulation of glucose import	biological_process	3	879	16	17059	0.00774781	0.0250267	3.63887	SLC1A2; PIK3R1; ADIPOQ
GO:0080182	histone H3-K4 trimethylation	biological_process	3	879	16	17059	0.00774781	0.0250267	3.63887	LOC102276905; LOC102278600; BEND3
GO:0045879	negative regulation of smoothened signaling pathway	biological_process	3	879	16	17059	0.00774781	0.0250267	3.63887	KIF7; TULP3; KCTD21
GO:0032809	neuronal cell body membrane	cellular_component	3	879	16	17059	0.00774781	0.0250267	3.63887	KCNC1; KCNB1; UNC5A
GO:0019915	lipid storage	biological_process	3	879	16	17059	0.00774781	0.0250267	3.63887	STAT5A; LOC102283211; ACVR1C
GO:0048020	CCR chemokine receptor binding	molecular_function	3	879	16	17059	0.00774781	0.0250267	3.63887	LOC102287915; CCRL2; CCL19
GO:0036159	inner dynein arm assembly	biological_process	3	879	16	17059	0.00774781	0.0250267	3.63887	DNAH7; CFAP100; DNHD1
GO:0051726	regulation of cell cycle	biological_process	8	879	68	17059	0.00790121	0.0255	2.28321	GADD45B; TRIM36; LEP; KIAA0101; RBL1; SRSF5; PER2; FIGNL1
GO:0032355	response to estradiol	biological_process	4	879	25	17059	0.0080628	0.0259762	3.10516	SOCS2; TGFB2; POSTN; EZH2
GO:0008219	cell death	biological_process	4	879	25	17059	0.0080628	0.0259762	3.10516	GZMM; NUP62CL; TGFB2; FOSL2
GO:0000976	transcription regulatory region sequence-specific DNA binding	molecular_function	5	879	35	17059	0.00828604	0.0266491	2.77247	SUV39H1; HR; MKL1; NFE2L2; PER2
GO:0050729	positive regulation of inflammatory response	biological_process	5	879	35	17059	0.00828604	0.0266491	2.77247	LDLR; FABP4; STAT5A; LOC102283211; IL1RL1
GO:0033116	endoplasmic reticulum-Golgi intermediate compartment membrane	cellular_component	6	879	46	17059	0.00869422	0.0279134	2.53138	WHAMM; RAB2A; TMED3; COPZ2; LOC102273742; LOC102273833
GO:0045860	positive regulation of protein kinase activity	biological_process	6	879	46	17059	0.00869422	0.0279134	2.53138	CENPE; CCL19; DAB1; LCP2; CAMKK1; CDK5
GO:0060394	negative regulation of pathway-restricted SMAD protein phosphorylation	biological_process	2	879	9	17059	0.00906384	0.0284589	4.31273	SMAD7; PMEPA1
GO:0000079	regulation of cyclin-dependent protein serine/threonine kinase activity	biological_process	2	879	9	17059	0.00906384	0.0284589	4.31273	CCNB3; RGCC
GO:0043023	ribosomal large subunit binding	molecular_function	2	879	9	17059	0.00906384	0.0284589	4.31273	RBM3; LOC102265612
GO:0042347	negative regulation of NF-kappaB import into nucleus	biological_process	2	879	9	17059	0.00906384	0.0284589	4.31273	C1QTNF3; PPM1B
GO:0035374	chondroitin sulfate binding	molecular_function	2	879	9	17059	0.00906384	0.0284589	4.31273	RTN4RL1; PTN
GO:0071850	mitotic cell cycle arrest	biological_process	2	879	9	17059	0.00906384	0.0284589	4.31273	CDKN1B; RGCC
GO:0043548	phosphatidylinositol 3-kinase binding	molecular_function	2	879	9	17059	0.00906384	0.0284589	4.31273	PIK3R1; DAB1
GO:0046889	positive regulation of lipid biosynthetic process	biological_process	2	879	9	17059	0.00906384	0.0284589	4.31273	SIRT4; MLXIPL
GO:2000573	positive regulation of DNA biosynthetic process	biological_process	2	879	9	17059	0.00906384	0.0284589	4.31273	RGCC; MYC
GO:2000505	regulation of energy homeostasis	biological_process	2	879	9	17059	0.00906384	0.0284589	4.31273	MLXIPL; NR4A3
GO:0031045	dense core granule	cellular_component	2	879	9	17059	0.00906384	0.0284589	4.31273	LOC102264850; SYT5
GO:0007221	positive regulation of transcription of Notch receptor target	biological_process	2	879	9	17059	0.00906384	0.0284589	4.31273	MAML1; DLGAP5
GO:0005865	striated muscle thin filament	cellular_component	2	879	9	17059	0.00906384	0.0284589	4.31273	LMOD2; ACTA1
GO:0015804	neutral amino acid transport	biological_process	2	879	9	17059	0.00906384	0.0284589	4.31273	SLC7A10; SLC7A8
GO:0003215	cardiac right ventricle morphogenesis	biological_process	2	879	9	17059	0.00906384	0.0284589	4.31273	GATA3; TGFB2
GO:0031929	TOR signaling	biological_process	2	879	9	17059	0.00906384	0.0284589	4.31273	GATA3; EIF4EBP1
GO:0003351	epithelial cilium movement	biological_process	2	879	9	17059	0.00906384	0.0284589	4.31273	ADCY10; TTLL1
GO:0033572	transferrin transport	biological_process	2	879	9	17059	0.00906384	0.0284589	4.31273	TFRC; STEAP3
GO:0071243	cellular response to arsenic-containing substance	biological_process	2	879	9	17059	0.00906384	0.0284589	4.31273	LOC102265612; PPIF
GO:0010457	centriole-centriole cohesion	biological_process	2	879	9	17059	0.00906384	0.0284589	4.31273	CEP135; CROCC
GO:0001779	natural killer cell differentiation	biological_process	2	879	9	17059	0.00906384	0.0284589	4.31273	STAT5A; LOC102283211
GO:0007215	glutamate receptor signaling pathway	biological_process	2	879	9	17059	0.00906384	0.0284589	4.31273	KCNB1; PLCB1
GO:1904886	beta-catenin destruction complex disassembly	biological_process	2	879	9	17059	0.00906384	0.0284589	4.31273	LOC102269752; FZD2
GO:0005916	fascia adherens	cellular_component	2	879	9	17059	0.00906384	0.0284589	4.31273	VCL; LOC102279410
GO:0031957	very long-chain fatty acid-CoA ligase activity	molecular_function	2	879	9	17059	0.00906384	0.0284589	4.31273	SLC27A5; ACSL4
GO:0032330	regulation of chondrocyte differentiation	biological_process	2	879	9	17059	0.00906384	0.0284589	4.31273	SIX2; SCIN
GO:0003755	peptidyl-prolyl cis-trans isomerase activity	molecular_function	5	879	36	17059	0.00951998	0.0298658	2.69546	FKBP10; PPIF; FKBP14; PPP2R4; FKBP5
GO:0060325	face morphogenesis	biological_process	4	879	26	17059	0.0095676	0.0299898	2.98574	LOC102265847; COL1A1; ANKRD11; TGFB2
GO:0033137	negative regulation of peptidyl-serine phosphorylation	biological_process	3	879	17	17059	0.00972503	0.0302529	3.42481	SMAD7; MLXIPL; DMTN
GO:0019432	triglyceride biosynthetic process	biological_process	3	879	17	17059	0.00972503	0.0302529	3.42481	MOGAT1; GPAT2; AGMO
GO:0015301	anion:anion antiporter activity	molecular_function	3	879	17	17059	0.00972503	0.0302529	3.42481	SLC26A11; SLC26A1; SLC26A2
GO:0071949	FAD binding	molecular_function	3	879	17	17059	0.00972503	0.0302529	3.42481	DDO; COQ6; MMACHC
GO:0001958	endochondral ossification	biological_process	3	879	17	17059	0.00972503	0.0302529	3.42481	COL1A1; NAB2; ALPL
GO:0005720	nuclear heterochromatin	cellular_component	3	879	17	17059	0.00972503	0.0302529	3.42481	LOC102278600; BEND3; TNKS1BP1
GO:0043113	receptor clustering	biological_process	3	879	17	17059	0.00972503	0.0302529	3.42481	DLG2; LOC102279483; CDK5
GO:0006520	cellular amino acid metabolic process	biological_process	3	879	17	17059	0.00972503	0.0302529	3.42481	SLC6A14; PM20D1; DDC
GO:0044458	motile cilium assembly	biological_process	3	879	17	17059	0.00972503	0.0302529	3.42481	MKS1; DNAAF1; INTU
GO:0008285	negative regulation of cell proliferation	biological_process	21	879	250	17059	0.0102347	0.0318117	1.63021	SFRP4; RBM38; SKI; RGCC; BTG2; LOC102285798; E2F7; TGIF1; GATA3; NUP62CL; MYOG; DPT; TGFB2; TFAP4; IRF6; RARG; RERG; HDAC4; SCIN; FNTB; LOC106701628
GO:0030198	extracellular matrix organization	biological_process	12	879	123	17059	0.0108346	0.033648	1.89339	COL5A2; ADAMTS20; TNFRSF11B; ADAMTSL2; COL5A1; ITGA10; TGFB2; APBB2; SMOC2; CCDC80; POSTN; NPNT
GO:0032868	response to insulin	biological_process	4	879	27	17059	0.0112548	0.0348653	2.87515	LEP; CITED1; ACVR1C; MAX
GO:0006953	acute-phase response	biological_process	4	879	27	17059	0.0112548	0.0348653	2.87515	LOC102281707; LOC102279172; LOC102276577; FN1
GO:0030666	endocytic vesicle membrane	cellular_component	4	879	27	17059	0.0112548	0.0348653	2.87515	WNT4; DLG4; LOC102269978; LOC102270548
GO:0016787	hydrolase activity	molecular_function	9	879	85	17059	0.0118709	0.0367432	2.05489	ABHD11; CPXM1; LOC102282088; SERHL2; PGAM2; MEST; LOC102287674; DAGLA; FIGNL1
GO:0045662	negative regulation of myoblast differentiation	biological_process	3	879	18	17059	0.0120027	0.0368433	3.23455	SOX8; NMRK2; MSTN
GO:0071392	cellular response to estradiol stimulus	biological_process	3	879	18	17059	0.0120027	0.0368433	3.23455	FAM210B; MYOG; MYOD1
GO:0031069	hair follicle morphogenesis	biological_process	3	879	18	17059	0.0120027	0.0368433	3.23455	IGFBP5; TGFB2; INTU
GO:0000159	protein phosphatase type 2A complex	cellular_component	3	879	18	17059	0.0120027	0.0368433	3.23455	PPP2R3A; PPP2R2C; PPP2R4
GO:0007616	long-term memory	biological_process	3	879	18	17059	0.0120027	0.0368433	3.23455	LDLR; NTF4; ARC
GO:0006479	protein methylation	biological_process	3	879	18	17059	0.0120027	0.0368433	3.23455	BTG2; KIN; LOC106701628
GO:2000134	negative regulation of G1/S transition of mitotic cell cycle	biological_process	3	879	18	17059	0.0120027	0.0368433	3.23455	E2F7; EZH2; LOC102286846
GO:0035255	ionotropic glutamate receptor binding	molecular_function	3	879	18	17059	0.0120027	0.0368433	3.23455	DLG2; LOC102279483; DLG4
GO:0045776	negative regulation of blood pressure	biological_process	3	879	18	17059	0.0120027	0.0368433	3.23455	NOS2; RNLS; ADIPOQ
GO:0006091	generation of precursor metabolites and energy	biological_process	3	879	18	17059	0.0120027	0.0368433	3.23455	MCHR1; AQP7; GCGR
GO:0005778	peroxisomal membrane	cellular_component	5	879	38	17059	0.0123707	0.0374638	2.55359	LOC102284880; SLC25A17; ACSL4; FNDC5; LOC102288245
GO:0032259	methylation	biological_process	2	879	10	17059	0.0124576	0.0374638	3.88146	AS3MT; LOC102279908
GO:0009607	response to biotic stimulus	biological_process	2	879	10	17059	0.0124576	0.0374638	3.88146	TUSC5; TMEM91
GO:0004017	adenylate kinase activity	molecular_function	2	879	10	17059	0.0124576	0.0374638	3.88146	RAD50; AK4
GO:0033169	histone H3-K9 demethylation	biological_process	2	879	10	17059	0.0124576	0.0374638	3.88146	PHF8; HR
GO:0001968	fibronectin binding	molecular_function	2	879	10	17059	0.0124576	0.0374638	3.88146	IGFBP5; CCDC80
GO:0035641	locomotory exploration behavior	biological_process	2	879	10	17059	0.0124576	0.0374638	3.88146	NLGN2; DLG4
GO:0042577	lipid phosphatase activity	molecular_function	2	879	10	17059	0.0124576	0.0374638	3.88146	PLPPR2; PLPP2
GO:0030673	axolemma	cellular_component	2	879	10	17059	0.0124576	0.0374638	3.88146	SLC1A2; KCNC1
GO:0005942	phosphatidylinositol 3-kinase complex	cellular_component	2	879	10	17059	0.0124576	0.0374638	3.88146	PIK3R1; PIK3R3
GO:0050710	negative regulation of cytokine secretion	biological_process	2	879	10	17059	0.0124576	0.0374638	3.88146	RGCC; LOC102286846
GO:0043434	response to peptide hormone	biological_process	2	879	10	17059	0.0124576	0.0374638	3.88146	BTG2; NR4A3
GO:0051602	response to electrical stimulus	biological_process	2	879	10	17059	0.0124576	0.0374638	3.88146	BTG2; RAB3A
GO:0060707	trophoblast giant cell differentiation	biological_process	2	879	10	17059	0.0124576	0.0374638	3.88146	E2F7; MDFI
GO:0021702	cerebellar Purkinje cell differentiation	biological_process	2	879	10	17059	0.0124576	0.0374638	3.88146	FAIM2; RORA
GO:0016209	antioxidant activity	molecular_function	2	879	10	17059	0.0124576	0.0374638	3.88146	LOC102279172; SEPW1
GO:0050872	white fat cell differentiation	biological_process	2	879	10	17059	0.0124576	0.0374638	3.88146	FABP4; PER2
GO:0045647	negative regulation of erythrocyte differentiation	biological_process	2	879	10	17059	0.0124576	0.0374638	3.88146	STAT5A; LOC102283211
GO:0010804	negative regulation of tumor necrosis factor-mediated signaling pathway	biological_process	2	879	10	17059	0.0124576	0.0374638	3.88146	RFFL; ADIPOQ
GO:0048037	cofactor binding	molecular_function	2	879	10	17059	0.0124576	0.0374638	3.88146	ME3; BIRC5
GO:1902894	negative regulation of pri-miRNA transcription from RNA polymerase II promoter	biological_process	2	879	10	17059	0.0124576	0.0374638	3.88146	HDAC4; NFATC4
GO:0046703	natural killer cell lectin-like receptor binding	molecular_function	2	879	10	17059	0.0124576	0.0374638	3.88146	LOC102265943; LOC102270440
GO:0021904	dorsal/ventral neural tube patterning	biological_process	2	879	10	17059	0.0124576	0.0374638	3.88146	TULP3; PAX7
GO:0000983	transcription factor activity, RNA polymerase II core promoter sequence-specific DNA binding	molecular_function	2	879	10	17059	0.0124576	0.0374638	3.88146	MAX; PAX7
GO:0042026	protein refolding	biological_process	2	879	10	17059	0.0124576	0.0374638	3.88146	LOC102278697; LOC102278977
GO:0001078	transcriptional repressor activity, RNA polymerase II proximal promoter sequence-specific DNA binding	molecular_function	10	879	99	17059	0.0128866	0.0385922	1.96033	NFIL3; FOXS1; BTG2; MLXIPL; TGIF1; RORC; GATA3; ZNF219; MAX; NFATC4
GO:0043124	negative regulation of I-kappaB kinase/NF-kappaB signaling	biological_process	4	879	28	17059	0.0131337	0.0385922	2.77247	IL1RL1; PPM1B; RORA; ADIPOQ
GO:0051091	positive regulation of DNA binding transcription factor activity	biological_process	8	879	74	17059	0.0134992	0.0385922	2.09808	TRAF5; RGCC; ARID5B; ESR2; FZD4; HDAC4; LOC102273271; FZD2
GO:0003705	transcription factor activity, RNA polymerase II distal enhancer sequence-specific binding	molecular_function	5	879	39	17059	0.0139999	0.0385922	2.48811	MYF6; GATA5; MYOG; MYOD1; TFAP4
GO:0005891	voltage-gated calcium channel complex	cellular_component	3	879	19	17059	0.0145955	0.0385922	3.06431	CACNA1H; CACNA2D2; CACNA1D
GO:0040014	regulation of multicellular organism growth	biological_process	3	879	19	17059	0.0145955	0.0385922	3.06431	LOC102265847; GAMT; CACNA2D2
GO:0003950	NAD+ ADP-ribosyltransferase activity	molecular_function	3	879	19	17059	0.0145955	0.0385922	3.06431	SIRT4; ART3; PARP12
GO:0046580	negative regulation of Ras protein signal transduction	biological_process	3	879	19	17059	0.0145955	0.0385922	3.06431	NUP62CL; TGFB2; FBP1
GO:0017158	regulation of calcium ion-dependent exocytosis	biological_process	3	879	19	17059	0.0145955	0.0385922	3.06431	SYT3; SYT5; SYT12
GO:0070840	dynein complex binding	molecular_function	3	879	19	17059	0.0145955	0.0385922	3.06431	CFAP100; DNAAF1; RAB29
GO:0016525	negative regulation of angiogenesis	biological_process	6	879	51	17059	0.0150779	0.039175	2.28321	SERPINF1; PGK1; RGCC; LOC102268707; SPARC; TGFB2
GO:0045668	negative regulation of osteoblast differentiation	biological_process	4	879	29	17059	0.0152133	0.0394438	2.67687	SKI; IGFBP5; CITED1; HDAC4
GO:0001786	phosphatidylserine binding	molecular_function	4	879	29	17059	0.0152133	0.0394438	2.67687	RASGRP1; LOC102268707; SYT5; SCIN
GO:0045785	positive regulation of cell adhesion	biological_process	4	879	29	17059	0.0152133	0.0394438	2.67687	TMEM102; HYAL1; EPB41L4B; DUSP26
GO:0007623	circadian rhythm	biological_process	5	879	40	17059	0.0157727	0.0408371	2.42591	NFIL3; KLF9; NPAS2; PER2; ASS1
GO:0030574	collagen catabolic process	biological_process	5	879	40	17059	0.0157727	0.0408371	2.42591	COL5A2; ADAMTS2; ADAMTS3; COL5A1; COL6A6
GO:0001228	transcriptional activator activity, RNA polymerase II transcription regulatory region sequence-specific DNA binding	molecular_function	9	879	89	17059	0.016071	0.0415804	1.96253	MYF6; CSRNP3; GATA5; GATA3; MYOG; MYOD1; CREBRF; RORA; FOSL2
GO:0006978	DNA damage response, signal transduction by p53 class mediator resulting in transcription of p21 class mediator	biological_process	2	879	11	17059	0.0164818	0.0419981	3.5286	RBM38; TFAP4
GO:0032454	histone demethylase activity (H3-K9 specific)	molecular_function	2	879	11	17059	0.0164818	0.0419981	3.5286	PHF8; HR
GO:0045943	positive regulation of transcription from RNA polymerase I promoter	biological_process	2	879	11	17059	0.0164818	0.0419981	3.5286	PHF8; RASL11A
GO:0046839	phospholipid dephosphorylation	biological_process	2	879	11	17059	0.0164818	0.0419981	3.5286	PLPPR2; PLPP2
GO:0004115	3',5'-cyclic-AMP phosphodiesterase activity	molecular_function	2	879	11	17059	0.0164818	0.0419981	3.5286	PDE7A; PDE4B
GO:0033268	node of Ranvier	cellular_component	2	879	11	17059	0.0164818	0.0419981	3.5286	LOC102286276; LOC102275090
GO:0009435	NAD biosynthetic process	biological_process	2	879	11	17059	0.0164818	0.0419981	3.5286	NMRK2; NAMPT
GO:1902042	negative regulation of extrinsic apoptotic signaling pathway via death domain receptors	biological_process	2	879	11	17059	0.0164818	0.0419981	3.5286	FAIM2; RFFL
GO:0015386	potassium:proton antiporter activity	molecular_function	2	879	11	17059	0.0164818	0.0419981	3.5286	SLC9A5; SLC9A7
GO:0010839	negative regulation of keratinocyte proliferation	biological_process	2	879	11	17059	0.0164818	0.0419981	3.5286	KLF9; INTU
GO:0000030	mannosyltransferase activity	molecular_function	2	879	11	17059	0.0164818	0.0419981	3.5286	DPY19L3; PIGZ
GO:0045579	positive regulation of B cell differentiation	biological_process	2	879	11	17059	0.0164818	0.0419981	3.5286	STAT5A; LOC102283211
GO:0001954	positive regulation of cell-matrix adhesion	biological_process	2	879	11	17059	0.0164818	0.0419981	3.5286	SFRP1; NINJ1
GO:0044255	cellular lipid metabolic process	biological_process	2	879	11	17059	0.0164818	0.0419981	3.5286	CCDC71L; PM20D1
GO:0031076	embryonic camera-type eye development	biological_process	2	879	11	17059	0.0164818	0.0419981	3.5286	RARG; TULP3
GO:0046716	muscle cell cellular homeostasis	biological_process	2	879	11	17059	0.0164818	0.0419981	3.5286	CHRNA1; MSTN
GO:0005614	interstitial matrix	cellular_component	2	879	11	17059	0.0164818	0.0419981	3.5286	SMOC2; CCDC80
GO:0001935	endothelial cell proliferation	biological_process	2	879	11	17059	0.0164818	0.0419981	3.5286	SCARB1; LOXL2
GO:0014850	response to muscle activity	biological_process	2	879	11	17059	0.0164818	0.0419981	3.5286	FNDC5; POSTN
GO:0014911	positive regulation of smooth muscle cell migration	biological_process	2	879	11	17059	0.0164818	0.0419981	3.5286	HDAC4; POSTN
GO:0070932	histone H3 deacetylation	biological_process	2	879	11	17059	0.0164818	0.0419981	3.5286	HDAC4; PER2
GO:0030517	negative regulation of axon extension	biological_process	2	879	11	17059	0.0164818	0.0419981	3.5286	NTN1; CDK5
GO:0005245	voltage-gated calcium channel activity	molecular_function	4	879	30	17059	0.0175018	0.0442688	2.58764	CACNG7; CACNA2D2; CACNA1D; TPCN1
GO:0007519	skeletal muscle tissue development	biological_process	4	879	30	17059	0.0175018	0.0442688	2.58764	GPCPD1; MYOD1; TGFB2; CDK5
GO:0009749	response to glucose	biological_process	4	879	30	17059	0.0175018	0.0442688	2.58764	MLXIPL; ACVR1C; ILDR2; ADIPOQ
GO:0014704	intercalated disc	cellular_component	4	879	30	17059	0.0175018	0.0442688	2.58764	LOC102286276; SCN4B; VCL; LOC102275090
GO:0048146	positive regulation of fibroblast proliferation	biological_process	4	879	30	17059	0.0175018	0.0442688	2.58764	TGIF1; MYC; FOSL2; FNTB
GO:0048488	synaptic vesicle endocytosis	biological_process	3	879	20	17059	0.0175164	0.0442688	2.91109	NLGN2; SYT5; CDK5
GO:0015914	phospholipid transport	biological_process	3	879	20	17059	0.0175164	0.0442688	2.91109	LDLR; SCARB1; MTTP
GO:0045807	positive regulation of endocytosis	biological_process	3	879	20	17059	0.0175164	0.0442688	2.91109	LDLR; CCL19; NEDD4L
GO:0004693	cyclin-dependent protein serine/threonine kinase activity	molecular_function	3	879	20	17059	0.0175164	0.0442688	2.91109	CDKL4; CDK5; CDKL2
GO:0045333	cellular respiration	biological_process	3	879	20	17059	0.0175164	0.0442688	2.91109	NR4A3; COQ10A; NFATC4
GO:0050873	brown fat cell differentiation	biological_process	3	879	20	17059	0.0175164	0.0442688	2.91109	FABP4; MB; ADIPOQ
GO:0008569	ATP-dependent microtubule motor activity, minus-end-directed	molecular_function	3	879	20	17059	0.0175164	0.0442688	2.91109	DNAH7; KIF25; DNHD1
GO:0032922	circadian regulation of gene expression	biological_process	5	879	41	17059	0.0176949	0.0446592	2.36674	RORC; NPAS2; NAMPT; RORA; PER2
GO:0031594	neuromuscular junction	cellular_component	5	879	41	17059	0.0176949	0.0446592	2.36674	CHRNA1; HDAC4; CIB2; POSTN; CDK5
GO:0046330	positive regulation of JNK cascade	biological_process	5	879	42	17059	0.0197718	0.0498669	2.31039	GADD45B; RASGRP1; ANKRD6; PLCB1; CCL19
GO:0005771	multivesicular body	cellular_component	3	879	21	17059	0.0207762	0.052187	2.77247	LDLR; STEAP3; NEDD4L
GO:0003785	actin monomer binding	molecular_function	3	879	21	17059	0.0207762	0.052187	2.77247	TMSB10; LMOD2; MKL1
GO:0021915	neural tube development	biological_process	3	879	21	17059	0.0207762	0.052187	2.77247	CECR2; INTU; TULP3
GO:0001837	epithelial to mesenchymal transition	biological_process	3	879	21	17059	0.0207762	0.052187	2.77247	TGFB2; WNT4; LOXL2
GO:0046875	ephrin receptor binding	molecular_function	3	879	21	17059	0.0207762	0.052187	2.77247	EFNA4; CHN1; CDK5
GO:0031214	biomineral tissue development	biological_process	3	879	21	17059	0.0207762	0.052187	2.77247	FAM20A; ALPL; TMEM119
GO:0015276	ligand-gated ion channel activity	molecular_function	2	879	12	17059	0.0211476	0.0523743	3.23455	NCALD; DLG4
GO:0071353	cellular response to interleukin-4	biological_process	2	879	12	17059	0.0211476	0.0523743	3.23455	NFIL3; GATA3
GO:0035584	calcium-mediated signaling using intracellular calcium source	biological_process	2	879	12	17059	0.0211476	0.0523743	3.23455	ADGRL1; DMTN
GO:0001816	cytokine production	biological_process	2	879	12	17059	0.0211476	0.0523743	3.23455	RASGRP1; FABP4
GO:0043303	mast cell degranulation	biological_process	2	879	12	17059	0.0211476	0.0523743	3.23455	RASGRP1; NR4A3
GO:0061053	somite development	biological_process	2	879	12	17059	0.0211476	0.0523743	3.23455	PPP2R3A; MEOX1
GO:0060077	inhibitory synapse	cellular_component	2	879	12	17059	0.0211476	0.0523743	3.23455	NLGN2; IGSF9B
GO:0034063	stress granule assembly	biological_process	2	879	12	17059	0.0211476	0.0523743	3.23455	CIRBP; G3BP2
GO:0001953	negative regulation of cell-matrix adhesion	biological_process	2	879	12	17059	0.0211476	0.0523743	3.23455	PIK3R1; POSTN
GO:0033120	positive regulation of RNA splicing	biological_process	2	879	12	17059	0.0211476	0.0523743	3.23455	PIK3R1; SRSF5
GO:0045010	actin nucleation	biological_process	2	879	12	17059	0.0211476	0.0523743	3.23455	LMOD2; SCIN
GO:0050892	intestinal absorption	biological_process	2	879	12	17059	0.0211476	0.0523743	3.23455	LEP; SCARB1
GO:0071782	endoplasmic reticulum tubular network	cellular_component	2	879	12	17059	0.0211476	0.0523743	3.23455	ATL1; REEP1
GO:1900025	negative regulation of substrate adhesion-dependent cell spreading	biological_process	2	879	12	17059	0.0211476	0.0523743	3.23455	DMTN; POSTN
GO:0010765	positive regulation of sodium ion transport	biological_process	2	879	12	17059	0.0211476	0.0523743	3.23455	SCN3B; SCN4B
GO:0000183	chromatin silencing at rDNA	biological_process	2	879	12	17059	0.0211476	0.0523743	3.23455	BEND3; LOC102270329
GO:0042446	hormone biosynthetic process	biological_process	2	879	12	17059	0.0211476	0.0523743	3.23455	TG; DIO2
GO:0043034	costamere	cellular_component	2	879	12	17059	0.0211476	0.0523743	3.23455	VCL; HOMER1
GO:0016829	lyase activity	molecular_function	2	879	12	17059	0.0211476	0.0523743	3.23455	CHAC1; PM20D1
GO:0016705	oxidoreductase activity, acting on paired donors, with incorporation or reduction of molecular oxygen	molecular_function	2	879	12	17059	0.0211476	0.0523743	3.23455	OGFOD3; LOC102285419
GO:0043542	endothelial cell migration	biological_process	2	879	12	17059	0.0211476	0.0523743	3.23455	LOXL2; S100A2
GO:0016055	Wnt signaling pathway	biological_process	13	879	149	17059	0.0217803	0.0537598	1.69325	LOC102270534; TLE2; APC2; RSPO3; NDRG2; LOC102273344; LOC102273637; HBP1; FAM53B; FZD4; WNT4; LOC102280247; AMOTL2
GO:0008134	transcription factor binding	molecular_function	16	879	193	17059	0.0219447	0.0537598	1.60889	SOX8; PIK3R1; HYAL1; MLXIPL; RBL1; MDFI; MYOD1; MDFIC; TAF7; NAB2; APBB2; SIX2; RORA; HDAC4; NFATC4; PSMD10
GO:0006006	glucose metabolic process	biological_process	5	879	43	17059	0.0220084	0.0537598	2.25666	IGFBP5; GALM; PGM2L1; LOC102283513; ADIPOQ
GO:0007411	axon guidance	biological_process	12	879	135	17059	0.0220889	0.0537598	1.72509	NRCAM; SEMA6C; GATA3; NR4A3; NTN4; TGFB2; EFNA4; APBB2; DPYSL2; DAB1; PDLIM7; NTN1
GO:0005615	extracellular space	cellular_component	65	879	999	17059	0.0220938	0.0537598	1.26274	SFRP4; SPON1; PTPRR; SERPINF1; TLE2; PGK1; COL5A2; SPON2; IGFBP5; HTRA1; COL1A1; RBP4; LOC102280840; NRG4; HYAL1; LOC102264850; LEP; DLK1; CPXM1; CTSK; BMP1; ADAMTS2; LOC102281707; ENOX1; LOC102279172; ADAMTS20; JCHAIN; ADAMTS3; DPT; TNFRSF11B; LOC102268707; PTN; GPT; PLXDC1; SPARC; TGFB2; FAM20A; LOC102287915; SFRP1; CILP; LOC102276577; NAMPT; IGFBP6; MCF2L; CPB1; CCL19; CHRDL2; CCDC80; ARSA; CT…
GO:0030672	synaptic vesicle membrane	cellular_component	6	879	55	17059	0.0221652	0.0537598	2.11716	MCTP1; ZNRF1; ICA1; SYN2; SYT5; SYT12
GO:0031397	negative regulation of protein ubiquitination	biological_process	4	879	32	17059	0.0227355	0.0537598	2.42591	SMAD7; LOC102268707; PER2; CDK5
GO:0035690	cellular response to drug	biological_process	4	879	32	17059	0.0227355	0.0537598	2.42591	PDE4B; KCNC1; FBP1; ADIPOQ
GO:0008201	heparin binding	molecular_function	11	879	122	17059	0.0234807	0.0537598	1.74984	RTN4RL1; RSPO3; ADAMTS3; COL5A1; PTN; LOC102287915; SMOC2; CCDC80; POSTN; MSTN; FN1
GO:0008584	male gonad development	biological_process	6	879	56	17059	0.0242447	0.0545065	2.07935	SOX8; KLHL32; GATA3; TGFB2; WNT4; PATZ1
GO:0006471	protein ADP-ribosylation	biological_process	3	879	22	17059	0.0243841	0.0546117	2.64645	LOC102274037; SIRT4; ART3
GO:0048469	cell maturation	biological_process	3	879	22	17059	0.0243841	0.0546117	2.64645	SOX8; GATA3; CCL19
GO:0043967	histone H4 acetylation	biological_process	3	879	22	17059	0.0243841	0.0546117	2.64645	TRIM16; MYOD1; BEND3
GO:0043627	response to estrogen	biological_process	3	879	22	17059	0.0243841	0.0546117	2.64645	GATA3; TGFB2; CITED1
GO:1990841	promoter-specific chromatin binding	molecular_function	3	879	22	17059	0.0243841	0.0546117	2.64645	RBL1; HDAC4; EZH2
GO:0009060	aerobic respiration	biological_process	3	879	22	17059	0.0243841	0.0546117	2.64645	ME3; LOC102271041; LOC102278784
GO:0030276	clathrin binding	molecular_function	5	879	44	17059	0.0244094	0.0546117	2.20537	NCALD; SYT3; DNER; SYT5; SYT12
GO:0005070	SH3/SH2 adaptor activity	molecular_function	5	879	44	17059	0.0244094	0.0546117	2.20537	LOC102265847; BCAR3; SHD; CHN1; LOC102264736
GO:0045596	negative regulation of cell differentiation	biological_process	4	879	33	17059	0.0256938	0.0574159	2.3524	SKI; RARG; SIX2; WNT4
GO:0046332	SMAD binding	molecular_function	4	879	33	17059	0.0256938	0.0574159	2.3524	SKI; COL5A2; EID2; COL1A2
GO:0060412	ventricular septum morphogenesis	biological_process	2	879	13	17059	0.0264588	0.0580746	2.98574	SMAD7; TGFB2
GO:0048709	oligodendrocyte differentiation	biological_process	2	879	13	17059	0.0264588	0.0580746	2.98574	SOX8; CDK5
GO:0050715	positive regulation of cytokine secretion	biological_process	2	879	13	17059	0.0264588	0.0580746	2.98574	C1QTNF3; RGCC
GO:0038128	ERBB2 signaling pathway	biological_process	2	879	13	17059	0.0264588	0.0580746	2.98574	PTPRR; NRG4
GO:0019985	translesion synthesis	biological_process	2	879	13	17059	0.0264588	0.0580746	2.98574	FAAP20; KIAA0101
GO:0070372	regulation of ERK1 and ERK2 cascade	biological_process	2	879	13	17059	0.0264588	0.0580746	2.98574	RASGRP1; CLCF1
GO:0045664	regulation of neuron differentiation	biological_process	2	879	13	17059	0.0264588	0.0580746	2.98574	BDNF; NTF4
GO:0008195	phosphatidate phosphatase activity	molecular_function	2	879	13	17059	0.0264588	0.0580746	2.98574	PLPPR2; PLPP2
GO:0021537	telencephalon development	biological_process	2	879	13	17059	0.0264588	0.0580746	2.98574	SLC1A2; CDK5
GO:0007405	neuroblast proliferation	biological_process	2	879	13	17059	0.0264588	0.0580746	2.98574	FZD9; DAGLA
GO:0006198	cAMP catabolic process	biological_process	2	879	13	17059	0.0264588	0.0580746	2.98574	PDE7A; PDE4B
GO:0050884	neuromuscular process controlling posture	biological_process	2	879	13	17059	0.0264588	0.0580746	2.98574	LOC102286276; LOC102275090
GO:0048387	negative regulation of retinoic acid receptor signaling pathway	biological_process	2	879	13	17059	0.0264588	0.0580746	2.98574	TGIF1; EZH2
GO:0046928	regulation of neurotransmitter secretion	biological_process	2	879	13	17059	0.0264588	0.0580746	2.98574	MCTP1; SYT12
GO:0001502	cartilage condensation	biological_process	2	879	13	17059	0.0264588	0.0580746	2.98574	BMP1; TGFB2
GO:0071837	HMG box domain binding	molecular_function	2	879	13	17059	0.0264588	0.0580746	2.98574	GATA3; MEOX1
GO:0010613	positive regulation of cardiac muscle hypertrophy	biological_process	2	879	13	17059	0.0264588	0.0580746	2.98574	NR4A3; PDE9A
GO:0061001	regulation of dendritic spine morphogenesis	biological_process	2	879	13	17059	0.0264588	0.0580746	2.98574	ARC; CDK5
GO:0006885	regulation of pH	biological_process	2	879	13	17059	0.0264588	0.0580746	2.98574	SLC9A7; SLC9A2
GO:0006836	neurotransmitter transport	biological_process	2	879	13	17059	0.0264588	0.0580746	2.98574	ICA1; SLC6A16
GO:0009314	response to radiation	biological_process	2	879	13	17059	0.0264588	0.0580746	2.98574	TGFB2; MYC
GO:0055074	calcium ion homeostasis	biological_process	2	879	13	17059	0.0264588	0.0580746	2.98574	FAM20A; CIB2
GO:2001234	negative regulation of apoptotic signaling pathway	biological_process	2	879	13	17059	0.0264588	0.0580746	2.98574	MKL1; WNT4
GO:0008528	G-protein coupled peptide receptor activity	molecular_function	2	879	13	17059	0.0264588	0.0580746	2.98574	GPR37; CYSLTR2
GO:0004702	signal transducer, downstream of receptor, with serine/threonine kinase activity	molecular_function	2	879	13	17059	0.0264588	0.0580746	2.98574	AMHR2; ACVR1C
GO:0004467	long-chain fatty acid-CoA ligase activity	molecular_function	2	879	13	17059	0.0264588	0.0580746	2.98574	SLC27A5; ACSL4
GO:0008045	motor neuron axon guidance	biological_process	2	879	13	17059	0.0264588	0.0580746	2.98574	CHN1; CDK5
GO:0051604	protein maturation	biological_process	2	879	13	17059	0.0264588	0.0580746	2.98574	SERPINH1; TSPAN5
GO:0070555	response to interleukin-1	biological_process	2	879	13	17059	0.0264588	0.0580746	2.98574	CITED1; HDAC4
GO:0032438	melanosome organization	biological_process	2	879	13	17059	0.0264588	0.0580746	2.98574	SHROOM2; RAB29
GO:0030182	neuron differentiation	biological_process	8	879	83	17059	0.0267561	0.0586924	1.87058	BTG2; ATP2B2; FZD4; WNT4; ACSL4; GAS7; FZD2; CDK5
GO:0005509	calcium ion binding	molecular_function	44	879	650	17059	0.0269511	0.0590852	1.31372	HPCAL4; PSPH; NCALD; RASGRP1; LOC102280361; CALN1; PPP2R3A; CD320; LDLR; LOC102278600; DLK1; MCTP1; BMP1; CALM2; LOC102271059; ATP2B2; SPARC; SYT3; GNPTAB; FKBP10; PCDHAC2; LOC106701056; LOC102279859; LOC102280419; DNAH7; FKBP14; SNED1; PCDH7; PLCB1; DNER; F10; SMOC2; SYT5; ARSA; SYT12; MGP; CLSTN2; GPD2; CIB2; NPNT; SCIN; S100A2; EFCAB2; HPCAL1
GO:0001890	placenta development	biological_process	3	879	23	17059	0.028347	0.0619702	2.53138	CDKN1B; HTRA1; E2F7
GO:0017080	sodium channel regulator activity	molecular_function	3	879	23	17059	0.028347	0.0619702	2.53138	SCN3B; SCN4B; NEDD4L
GO:0046034	ATP metabolic process	biological_process	3	879	23	17059	0.028347	0.0619702	2.53138	AMPD3; AK4; FIGNL1
GO:0032420	stereocilium	cellular_component	3	879	23	17059	0.028347	0.0619702	2.53138	CIB2; TPRN; SLC4A7
GO:0042802	identical protein binding	molecular_function	47	879	703	17059	0.0283507	0.0619702	1.2975	ZBP1; TRAF5; DDI2; MID1IP1; SH3GL3; NLGN2; HTRA1; COL1A1; LDLR; PIK3R1; PRPS2; MX1; E2F7; ATL1; DAPK2; KIF7; BMP1; KCTD15; CISD1; MDFI; NQO1; MRAP2; ALAS1; ESR2; SYT3; RBBP8; SORD; LOC102273344; LOC102273637; KIF1A; NAB2; STEAP3; PLEKHH2; PC; FBP1; TPCN1; GIPC2; PGBD1; HDAC4; MSTN; PDE9A; DHX8; KCTD21; ASS1; COL1A2; S100A2; ADIPOQ
GO:0045211	postsynaptic membrane	cellular_component	16	879	200	17059	0.0296848	0.064848	1.55258	CHRNA3; NLGN2; DLG2; LIN7B; FAIM2; ARC; LOC102268707; KCNB1; CHRNA1; LOC102279483; CLSTN2; IGSF9B; DLG4; CDK5; HOMER1; DAGLA
GO:0019903	protein phosphatase binding	molecular_function	5	879	46	17059	0.0297221	0.0648911	2.10949	CDKN1B; PIK3R1; LOC102279483; PPP1R3C; DLG4
GO:0000978	RNA polymerase II proximal promoter sequence-specific DNA binding	molecular_function	19	879	247	17059	0.0308365	0.0672845	1.49287	NFIL3; FOXS1; TLX1; MYF6; MLXIPL; TGIF1; RORC; MYOG; MYOD1; ZIC3; NR4A3; ZNF219; HOXC11; SIX2; EZH2; MEOX1; PATZ1; TEF; NFATC4
GO:0005788	endoplasmic reticulum lumen	cellular_component	12	879	142	17059	0.0317725	0.0682924	1.64005	P4HA2; COL5A2; COL5A1; FKBP10; FKBP14; COL21A1; SERPINH1; COL22A1; WNT4; ARSJ; COL20A1; LOC102268688
GO:0030593	neutrophil chemotaxis	biological_process	4	879	35	17059	0.0323209	0.0682924	2.21797	PDE4B; TGFB2; LOC102287915; CCL19
GO:0010801	negative regulation of peptidyl-threonine phosphorylation	biological_process	2	879	14	17059	0.0324131	0.0682924	2.77247	SMAD7; DMTN
GO:0007520	myoblast fusion	biological_process	2	879	14	17059	0.0324131	0.0682924	2.77247	NTN3; CACNA1H
GO:0060236	regulation of mitotic spindle organization	biological_process	2	879	14	17059	0.0324131	0.0682924	2.77247	TPX2; NUP62CL
GO:0006335	DNA replication-dependent nucleosome assembly	biological_process	2	879	14	17059	0.0324131	0.0682924	2.77247	ASF1B; LOC102270329
GO:1901216	positive regulation of neuron death	biological_process	2	879	14	17059	0.0324131	0.0682924	2.77247	ZNF746; CDK5
GO:0030126	COPI vesicle coat	cellular_component	2	879	14	17059	0.0324131	0.0682924	2.77247	TMED3; COPZ2
GO:0004438	phosphatidylinositol-3-phosphatase activity	molecular_function	2	879	14	17059	0.0324131	0.0682924	2.77247	FIG4; MTMR14
GO:0043473	pigmentation	biological_process	2	879	14	17059	0.0324131	0.0682924	2.77247	FIG4; SPARC
GO:0036038	MKS complex	cellular_component	2	879	14	17059	0.0324131	0.0682924	2.77247	B9D2; MKS1
GO:0008630	intrinsic apoptotic signaling pathway in response to DNA damage	biological_process	2	879	14	17059	0.0324131	0.0682924	2.77247	PIK3R1; NFATC4
GO:0016024	CDP-diacylglycerol biosynthetic process	biological_process	2	879	14	17059	0.0324131	0.0682924	2.77247	GPAT2; LOC102286089
GO:0046677	response to antibiotic	biological_process	2	879	14	17059	0.0324131	0.0682924	2.77247	HYAL1; ALPL
GO:0048168	regulation of neuronal synaptic plasticity	biological_process	2	879	14	17059	0.0324131	0.0682924	2.77247	MCTP1; ARC
GO:1901379	regulation of potassium ion transmembrane transport	biological_process	2	879	14	17059	0.0324131	0.0682924	2.77247	CACNA1D; KCNC1
GO:0098719	sodium ion import across plasma membrane	biological_process	2	879	14	17059	0.0324131	0.0682924	2.77247	SLC9A5; SLC9A7
GO:2000649	regulation of sodium ion transmembrane transporter activity	biological_process	2	879	14	17059	0.0324131	0.0682924	2.77247	SCN3B; SCN4B
GO:0031489	myosin V binding	molecular_function	2	879	14	17059	0.0324131	0.0682924	2.77247	RAB27B; RAB3A
GO:0010001	glial cell differentiation	biological_process	2	879	14	17059	0.0324131	0.0682924	2.77247	DNER; KLF15
GO:0003009	skeletal muscle contraction	biological_process	2	879	14	17059	0.0324131	0.0682924	2.77247	CHRNA1; HOMER1
GO:1901214	regulation of neuron death	biological_process	2	879	14	17059	0.0324131	0.0682924	2.77247	RILPL1; RAB29
GO:0071556	integral component of lumenal side of endoplasmic reticulum membrane	cellular_component	2	879	14	17059	0.0324131	0.0682924	2.77247	LOC102269978; LOC102270548
GO:0014069	postsynaptic density	cellular_component	14	879	172	17059	0.0324732	0.0682924	1.57966	DLG2; DMTN; LIN7B; PDE4B; ARC; LOC102268707; DAB1; LOC102279483; CLSTN2; IGSF9B; DLG4; CDK5; SORBS2; HOMER1
GO:0043433	negative regulation of DNA binding transcription factor activity	biological_process	5	879	47	17059	0.0326414	0.0682924	2.0646	SFRP4; SMAD7; FOXS1; HDAC4; EZH2
GO:0007179	transforming growth factor beta receptor signaling pathway	biological_process	5	879	47	17059	0.0326414	0.0682924	2.0646	SMAD7; TGFB2; CITED1; MSTN; COL1A2
GO:0004623	phospholipase A2 activity	molecular_function	3	879	24	17059	0.0326704	0.0682924	2.42591	PROCA1; LOC102284880; PLB1
GO:0030332	cyclin binding	molecular_function	3	879	24	17059	0.0326704	0.0682924	2.42591	PROCA1; CDKN1B; MDFIC
GO:0030890	positive regulation of B cell proliferation	biological_process	3	879	24	17059	0.0326704	0.0682924	2.42591	CD320; TFRC; CLCF1
GO:0030534	adult behavior	biological_process	3	879	24	17059	0.0326704	0.0682924	2.42591	SLC1A2; NR4A3; ZFHX2
GO:0048167	regulation of synaptic plasticity	biological_process	3	879	24	17059	0.0326704	0.0682924	2.42591	LOC102268707; CDK5; NFATC4
GO:0060173	limb development	biological_process	3	879	24	17059	0.0326704	0.0682924	2.42591	RARG; INTU; TULP3
GO:0043065	positive regulation of apoptotic process	biological_process	15	879	188	17059	0.0338397	0.0682924	1.54845	SFRP4; GADD45B; FZD9; CSRNP3; TOP2A; TGFB2; TFAP4; APBB2; RARG; MCF2L; OSGIN1; BNIP3; SCIN; PPP2R4; RYBP
GO:0050885	neuromuscular process controlling balance	biological_process	4	879	36	17059	0.0359985	0.0709061	2.15636	FOXS1; NLGN2; NR4A3; DLG4
GO:0032147	activation of protein kinase activity	biological_process	4	879	36	17059	0.0359985	0.0709061	2.15636	TPX2; PAK6; TGFB2; MAP3K3
GO:0006641	triglyceride metabolic process	biological_process	3	879	25	17059	0.0373575	0.0734658	2.32887	LOC102265847; LOC102284880; ACSL4
GO:0043588	skin development	biological_process	3	879	25	17059	0.0373575	0.0734658	2.32887	COL5A2; ADAMTS2; COL5A1
GO:0031226	intrinsic component of plasma membrane	cellular_component	3	879	25	17059	0.0373575	0.0734658	2.32887	SCN4B; CRHR1; UNC5A
GO:0030506	ankyrin binding	molecular_function	2	879	15	17059	0.0390028	0.0757752	2.58764	NRCAM; CACNA1D
GO:0031954	positive regulation of protein autophosphorylation	biological_process	2	879	15	17059	0.0390028	0.0757752	2.58764	RAD50; TNKS1BP1
GO:0036297	interstrand cross-link repair	biological_process	2	879	15	17059	0.0390028	0.0757752	2.58764	FAAP20; EXO5
GO:0045736	negative regulation of cyclin-dependent protein serine/threonine kinase activity	biological_process	2	879	15	17059	0.0390028	0.0757752	2.58764	CDKN1B; TFAP4
GO:0004602	glutathione peroxidase activity	molecular_function	2	879	15	17059	0.0390028	0.0757752	2.58764	GPX4; GPX1
GO:0001974	blood vessel remodeling	biological_process	2	879	15	17059	0.0390028	0.0757752	2.58764	RSPO3; TGFB2
GO:0042605	peptide antigen binding	molecular_function	2	879	15	17059	0.0390028	0.0757752	2.58764	MAML1; SLC7A8
GO:0001508	action potential	biological_process	2	879	15	17059	0.0390028	0.0757752	2.58764	LOC102286276; KCNB1
GO:0030863	cortical cytoskeleton	cellular_component	2	879	15	17059	0.0390028	0.0757752	2.58764	DMTN; DLG4
GO:0032689	negative regulation of interferon-gamma production	biological_process	2	879	15	17059	0.0390028	0.0757752	2.58764	GATA3; IL1RL1
GO:0030159	receptor signaling complex scaffold activity	molecular_function	2	879	15	17059	0.0390028	0.0757752	2.58764	NUP62CL; GRIP2
GO:0010569	regulation of double-strand break repair via homologous recombination	biological_process	2	879	15	17059	0.0390028	0.0757752	2.58764	FIGN; FIGNL1
GO:0008395	steroid hydroxylase activity	molecular_function	2	879	15	17059	0.0390028	0.0757752	2.58764	LOC102268257; LOC102285419
GO:0035035	histone acetyltransferase binding	molecular_function	2	879	15	17059	0.0390028	0.0757752	2.58764	NR4A3; TAF7
GO:0032570	response to progesterone	biological_process	2	879	15	17059	0.0390028	0.0757752	2.58764	TGFB2; CATSPERB
GO:0008028	monocarboxylic acid transmembrane transporter activity	molecular_function	2	879	15	17059	0.0390028	0.0757752	2.58764	SLC16A6; SLC16A3
GO:0005328	neurotransmitter:sodium symporter activity	molecular_function	2	879	15	17059	0.0390028	0.0757752	2.58764	SLC6A14; SLC6A16
GO:0005779	integral component of peroxisomal membrane	cellular_component	2	879	15	17059	0.0390028	0.0757752	2.58764	SLC25A17; LOC102288245
GO:0045737	positive regulation of cyclin-dependent protein serine/threonine kinase activity	biological_process	2	879	15	17059	0.0390028	0.0757752	2.58764	CCNC; PSMD10
GO:0042474	middle ear morphogenesis	biological_process	2	879	15	17059	0.0390028	0.0757752	2.58764	SIX2; PRKRA
GO:0031267	small GTPase binding	molecular_function	2	879	15	17059	0.0390028	0.0757752	2.58764	RILPL1; FGD6
GO:1901673	regulation of mitotic spindle assembly	biological_process	2	879	15	17059	0.0390028	0.0757752	2.58764	LOC102278697; LOC102278977
GO:0003707	steroid hormone receptor activity	molecular_function	5	879	49	17059	0.0390227	0.0757752	1.98033	RXRG; RORC; NR4A3; RARG; RORA
GO:0005884	actin filament	cellular_component	5	879	49	17059	0.0390227	0.0757752	1.98033	APC2; LMOD2; DMTN; ACTA1; GAS7
GO:0032869	cellular response to insulin stimulus	biological_process	6	879	62	17059	0.0395588	0.076776	1.87812	TUSC5; PIK3R1; SLC25A33; LOC102265612; SRSF5; ADIPOQ
GO:0009611	response to wounding	biological_process	4	879	37	17059	0.0399233	0.0774024	2.09808	SLC1A2; LOC102266093; TGFB2; CDK5
GO:0019894	kinesin binding	molecular_function	4	879	37	17059	0.0399233	0.0774024	2.09808	NUP62CL; KCNC1; CROCC; RAB29
GO:0072659	protein localization to plasma membrane	biological_process	10	879	118	17059	0.0410101	0.0794677	1.64468	TUSC5; SCN3B; MRAP2; KCNB1; GOLGA7B; IKBKB; WNT4; TSPAN5; ADIPOQ; LOC102268044
GO:0007409	axonogenesis	biological_process	7	879	76	17059	0.0414224	0.0802248	1.78751	NTN3; PITPNA; LOC102265847; ATL1; LINGO4; RAB3A; CDK5
GO:0042981	regulation of apoptotic process	biological_process	12	879	148	17059	0.0422478	0.0817805	1.57356	TRAF5; PAK6; DAPK2; TNFRSF11B; TGFB2; MYC; PRDX2; STEAP3; LOC102267445; CIDEC; MSTN; MAP3K3
GO:0055072	iron ion homeostasis	biological_process	3	879	26	17059	0.0424102	0.0818811	2.2393	STEAP1; SLC25A28; STEAP3
GO:0000788	nuclear nucleosome	cellular_component	3	879	26	17059	0.0424102	0.0818811	2.2393	LOC102278600; LOC102280294; LOC102270329
GO:0018024	histone-lysine N-methyltransferase activity	molecular_function	3	879	26	17059	0.0424102	0.0818811	2.2393	PRDM6; SMYD1; EZH2
GO:0004879	nuclear receptor activity	molecular_function	3	879	26	17059	0.0424102	0.0818811	2.2393	RORC; NR4A3; RORA
GO:0071363	cellular response to growth factor stimulus	biological_process	3	879	26	17059	0.0424102	0.0818811	2.2393	MYOG; SPARC; LOC102283211
GO:0004842	ubiquitin-protein transferase activity	molecular_function	17	879	225	17059	0.0430839	0.0831385	1.46633	UNKL; LONRF1; ZNRF3; LOC102282031; TRIM36; FBXL3; ZNRF1; HERC6; MYLIP; LNX1; FBXO30; LOC102267445; LOC102273840; DTX4; RNF208; BIRC5; NEDD4L
GO:0008022	protein C-terminus binding	molecular_function	11	879	134	17059	0.0439331	0.0839872	1.59314	HPCAL4; MID1IP1; SH3GL3; CNRIP1; ATP2B2; FIGN; TOP2A; CEP135; LOC102279483; CITED1; DLG4
GO:0071347	cellular response to interleukin-1	biological_process	4	879	38	17059	0.044098	0.0839872	2.04287	HYAL1; LOC102287915; CCL19; RORA
GO:0003341	cilium movement	biological_process	4	879	38	17059	0.044098	0.0839872	2.04287	CCDC114; DNAH7; CFAP100; DNHD1
GO:0061077	chaperone-mediated protein folding	biological_process	4	879	38	17059	0.044098	0.0839872	2.04287	FKBP10; FYCO1; FKBP14; FKBP5
GO:0060070	canonical Wnt signaling pathway	biological_process	6	879	64	17059	0.0458074	0.0839872	1.81943	ZNRF3; SFRP1; MYC; FZD4; WNT4; FZD2
GO:0051897	positive regulation of protein kinase B signaling	biological_process	6	879	64	17059	0.0458074	0.0839872	1.81943	IGFBP5; NRG4; LEP; GATA3; F10; CCL19
GO:0006814	sodium ion transport	biological_process	6	879	64	17059	0.0458074	0.0839872	1.81943	LOC102286276; LOC102275121; SLC9A5; SLC4A4; LOC102275090; NEDD4L
GO:0007416	synapse assembly	biological_process	5	879	51	17059	0.0461451	0.0839872	1.90267	NLGN2; BDNF; DNER; CDK5; RAB29
GO:0015171	amino acid transmembrane transporter activity	molecular_function	5	879	51	17059	0.0461451	0.0839872	1.90267	SLC1A2; SLC7A8; SLC6A14; SLC6A16; LOC102273310
GO:0006839	mitochondrial transport	biological_process	5	879	51	17059	0.0461451	0.0839872	1.90267	SLC25A21; SLC25A28; SLC25A33; SLC25A17; SLC25A19
GO:0031490	chromatin DNA binding	molecular_function	5	879	51	17059	0.0461451	0.0839872	1.90267	LOC102278600; HR; MYOG; MYOD1; EZH2
GO:0010975	regulation of neuron projection development	biological_process	2	879	16	17059	0.0462155	0.0839872	2.42591	NRCAM; GATA3
GO:0008016	regulation of heart contraction	biological_process	2	879	16	17059	0.0462155	0.0839872	2.42591	CACNA1H; KCNG2
GO:0022848	acetylcholine-gated cation-selective channel activity	molecular_function	2	879	16	17059	0.0462155	0.0839872	2.42591	CHRNA3; CHRNA1
GO:0042629	mast cell granule	cellular_component	2	879	16	17059	0.0462155	0.0839872	2.42591	RASGRP1; NR4A3
GO:0001937	negative regulation of endothelial cell proliferation	biological_process	2	879	16	17059	0.0462155	0.0839872	2.42591	RGCC; SPARC
GO:0045840	positive regulation of mitotic nuclear division	biological_process	2	879	16	17059	0.0462155	0.0839872	2.42591	RGCC; NUP62CL
GO:0071158	positive regulation of cell cycle arrest	biological_process	2	879	16	17059	0.0462155	0.0839872	2.42591	RGCC; MYOG
GO:0045765	regulation of angiogenesis	biological_process	2	879	16	17059	0.0462155	0.0839872	2.42591	LEP; SFRP1
GO:0060997	dendritic spine morphogenesis	biological_process	2	879	16	17059	0.0462155	0.0839872	2.42591	ARC; DLG4
GO:0006306	DNA methylation	biological_process	2	879	16	17059	0.0462155	0.0839872	2.42591	BEND3; EZH2
GO:0045216	cell-cell junction organization	biological_process	2	879	16	17059	0.0462155	0.0839872	2.42591	TGFB2; XIRP2
GO:0042104	positive regulation of activated T cell proliferation	biological_process	2	879	16	17059	0.0462155	0.0839872	2.42591	STAT5A; LOC102283211
GO:0032332	positive regulation of chondrocyte differentiation	biological_process	2	879	16	17059	0.0462155	0.0839872	2.42591	ZNF219; LOXL2
GO:0007223	Wnt signaling pathway, calcium modulating pathway	biological_process	2	879	16	17059	0.0462155	0.0839872	2.42591	FZD4; FZD2
GO:0050806	positive regulation of synaptic transmission	biological_process	2	879	16	17059	0.0462155	0.0839872	2.42591	CLSTN2; DLG4
GO:0008083	growth factor activity	molecular_function	10	879	121	17059	0.0477521	0.0854411	1.60391	FGF11; BDNF; CD320; NRG4; BMP1; NTF4; PTN; TGFB2; OSGIN1; MSTN
GO:0048706	embryonic skeletal system development	biological_process	3	879	27	17059	0.0478286	0.0854411	2.15636	COL1A1; MKS1; PAX7
GO:0071333	cellular response to glucose stimulus	biological_process	3	879	27	17059	0.0478286	0.0854411	2.15636	MLXIPL; KCNB1; PCK2
GO:0051017	actin filament bundle assembly	biological_process	3	879	27	17059	0.0478286	0.0854411	2.15636	DMTN; ESPNL; GAS7
GO:0048791	calcium ion-regulated exocytosis of neurotransmitter	biological_process	3	879	27	17059	0.0478286	0.0854411	2.15636	SYT3; SYT5; SYT12
GO:0001942	hair follicle development	biological_process	3	879	27	17059	0.0478286	0.0854411	2.15636	TGFB2; LOC102273344; LOC102273637
GO:0043525	positive regulation of neuron apoptotic process	biological_process	3	879	27	17059	0.0478286	0.0854411	2.15636	TGFB2; HDAC4; CDK5
GO:0042632	cholesterol homeostasis	biological_process	4	879	39	17059	0.0485242	0.0865169	1.99049	LDLR; FABP4; MYLIP; SCARB1
GO:0030324	lung development	biological_process	4	879	39	17059	0.0485242	0.0865169	1.99049	ADAMTS2; ZIC3; TGFB2; RAB3A
GO:0006631	fatty acid metabolic process	biological_process	4	879	39	17059	0.0485242	0.0865169	1.99049	FABP4; MSMO1; LOC102268462; PER2
GO:0070498	interleukin-1-mediated signaling pathway	biological_process	4	879	39	17059	0.0485242	0.0865169	1.99049	PLCB1; IKBKB; IRAK2; MAP3K3
GO:0035264	multicellular organism growth	biological_process	6	879	65	17059	0.0491556	0.0876005	1.79144	LOC102265847; SLC1A2; ANKRD11; RARG; GPD2; LOC102284466
GO:0051965	positive regulation of synapse assembly	biological_process	5	879	52	17059	0.0499894	0.0890008	1.86608	BHLHB9; NLGN2; BDNF; LOC102268707; CLSTN2
GO:0030307	positive regulation of cell growth	biological_process	5	879	52	17059	0.0499894	0.0890008	1.86608	HYAL1; SLC25A33; TGFB2; ACSL4; PSMD10

## Sheet: KEGG
id	Term	ListHits	ListTotal	PopHits	PopTotal	pValue	qValue	Enrichment_score	Gene
ko00710	Carbon fixation in photosynthetic organisms	8	348	26	7705	1.11402e-06	7.56824e-05	6.81256	PGK1; TKT; GPT; ME3; FBP1; ALDOB; LOC102277255; TKTL1
ko01230	Biosynthesis of amino acids	14	348	77	7705	1.34546e-06	7.56824e-05	4.0256	PSPH; PGK1; PRPS2; ENO1; PSAT1; TKT; GPT; PC; ALDOB; PGAM2; SDS; LOC102277255; ASS1; TKTL1
ko01200	Carbon metabolism	17	348	115	7705	3.38513e-06	0.000152331	3.27299	PGP; PSPH; PGK1; PRPS2; ENO1; PSAT1; TKT; GPT; ME3; PC; FBP1; ALDOB; PGAM2; SDS; GPI; LOC102277255; TKTL1
ko04152	AMPK signaling pathway	16	348	129	7705	6.33613e-05	0.00216919	2.74615	RAB2A; PPP2R3A; PIK3R1; SCD; LEP; PIK3R3; PFKFB3; FBP1; PPP2R2C; PCK2; EIF4EBP1; CAMKK1; SIRT1; FOXO3; PFKFB4; ADIPOQ
ko00010	Glycolysis / Gluconeogenesis	11	348	71	7705	6.85419e-05	0.00216919	3.43027	PGK1; ENO1; GALM; LOC102274105; LOC102274962; FBP1; ALDOB; PGAM2; PCK2; GPI; LOC102285216
ko04068	FoxO signaling pathway	16	348	131	7705	7.71267e-05	0.00216919	2.70422	CCNB3; GADD45B; FOXO6; CDKN1B; PIK3R1; FBXO32; PIK3R3; TGFB2; CCNG2; IKBKB; PCK2; SIRT1; BNIP3; FOXO3; HOMER1; LOC102276167
ko01051	Biosynthesis of ansamycins	2	348	3	7705	9.13768e-05	0.00228442	14.7605	TKT; TKTL1
ko00680	Methane metabolism	6	348	26	7705	0.000112723	0.00253627	5.10942	PSPH; ENO1; PSAT1; FBP1; ALDOB; PGAM2
ko00220	Arginine biosynthesis	5	348	20	7705	0.000183814	0.00375983	5.5352	NOS1; NOS2; GPT; LOC102277255; ASS1
ko00250	Alanine, aspartate and glutamate metabolism	7	348	38	7705	0.000237467	0.0044525	4.07857	DDO; GPT; RIMKLB; ADSSL1; ABAT; LOC102277255; ASS1
ko00030	Pentose phosphate pathway	6	348	30	7705	0.000298404	0.00516469	4.42816	PRPS2; TKT; FBP1; ALDOB; GPI; TKTL1
ko00232	Caffeine metabolism	2	348	4	7705	0.000353228	0.00567688	11.0704	LOC102275700; XDH
ko03320	PPAR signaling pathway	10	348	79	7705	0.000778818	0.0116823	2.80263	RXRG; SCD; PLIN1; FABP4; SLC27A5; AQP7; PCK2; ACSL4; ADIPOQ; LOC102283568
ko00051	Fructose and mannose metabolism	6	348	36	7705	0.000968726	0.0133676	3.69013	PFKFB3; SORD; FBP1; ALDOB; PFKFB4; PMM1
ko00130	Ubiquinone and other terpenoid-quinone biosynthesis	3	348	11	7705	0.00104817	0.0133676	6.0384	COQ6; NQO1; COQ7
ko04612	Antigen processing and presentation	10	348	82	7705	0.00106941	0.0133676	2.7001	CIITA; RFX5; CD8B; LOC102277803; HSPA6; LOC102269978; LOC102270256; LOC102270548; LOC102278697; LOC102278977
ko00330	Arginine and proline metabolism	7	348	50	7705	0.00162511	0.0192448	3.09971	NOS1; P4HA2; GAMT; NOS2; HOGA1; CARNS1; LOC102273833
ko04512	ECM-receptor interaction	10	348	87	7705	0.00174919	0.0196784	2.54492	ITGAV; COL1A1; CD44; ITGA11; ITGB6; COL6A6; ITGA10; COL4A1; FN1; COL1A2
ko00620	Pyruvate metabolism	6	348	41	7705	0.00214913	0.0219797	3.24012	LOC102274105; LOC102274962; ME3; PC; PCK2; LOC102285216
ko04012	ErbB signaling pathway	10	348	91	7705	0.0025173	0.0246258	2.43306	PAK6; CDKN1B; PIK3R1; NRG4; PIK3R3; STAT5A; LOC102283211; MYC; ABL1; EIF4EBP1
ko04710	Circadian rhythm	5	348	32	7705	0.00271663	0.0254684	3.4595	FBXL3; RORC; NPAS2; RORA; PER2
ko04974	Protein digestion and absorption	12	348	123	7705	0.00356062	0.0320456	2.16008	COL5A2; COL3A1; COL1A1; COL11A2; SLC7A8; COL5A1; COL6A6; CPB1; COL21A1; COL22A1; COL4A1; COL1A2
ko00340	Histidine metabolism	4	348	25	7705	0.00459372	0.0388216	3.54253	CARNMT1; CARNS1; UROC1; DDC
ko00260	Glycine, serine and threonine metabolism	6	348	47	7705	0.00476849	0.0388216	2.82649	PSPH; GAMT; PSAT1; ALAS1; PGAM2; SDS
ko00603	Glycosphingolipid biosynthesis - globo series	3	348	16	7705	0.00483113	0.0388216	4.1514	B3GALNT1; LOC102283588; ST3GAL1
ko04066	HIF-1 signaling pathway	10	348	101	7705	0.00566427	0.0391883	2.19216	CDKN1B; PIK3R1; TLR4; ENO1; PIK3R3; ANGPT1; PFKFB3; NOS2; TFRC; EIF4EBP1
ko04010	MAPK signaling pathway	20	348	256	7705	0.00577422	0.0391883	1.72975	CACNA1H; CACNG7; PTPRR; GADD45B; RASGRP1; FGF11; BDNF; CACNA2D2; NTF4; CACNA1D; TGFB2; MYC; IKBKB; PPM1B; HSPA6; FGFR4; MAX; LOC102278697; LOC102278977; MAP3K3
ko04390	Hippo signaling pathway	14	348	161	7705	0.00601611	0.0391883	1.92529	SMAD7; APC2; FZD9; DLG2; TGFB2; MYC; FZD4; LOC102279483; PPP2R2C; WNT4; DLG4; LOC102279410; FZD2; BIRC5
ko00910	Nitrogen metabolism	3	348	17	7705	0.00609596	0.0391883	3.9072	CA14; CA3; LOC102282417
ko00604	Glycosphingolipid biosynthesis - ganglio series	3	348	17	7705	0.00609596	0.0391883	3.9072	ST6GALNAC5; ST3GAL1; ST6GALNAC4
ko04310	Wnt signaling pathway	13	348	148	7705	0.00686915	0.0428848	1.9448	SFRP4; SERPINF1; APC2; FZD9; SFRP1; MYC; LOC102269752; PLCB1; FZD4; WNT4; NOTUM; FZD2; NFATC4
ko04213	Longevity regulating pathway - multiple species	7	348	63	7705	0.00705217	0.0428848	2.46009	PIK3R1; PIK3R3; HSPA6; SIRT1; FOXO3; LOC102278697; LOC102278977
ko00100	Steroid biosynthesis	3	348	20	7705	0.0111526	0.0646166	3.32112	TM7SF2; MSMO1; LOC102285419
ko04151	PI3K-Akt signaling pathway	25	348	360	7705	0.0117028	0.0646166	1.53756	ITGAV; PPP2R3A; FGF11; CDKN1B; COL1A1; PIK3R1; TLR4; ITGA11; PIK3R3; ANGPT1; ITGB6; COL6A6; ITGA10; EFNA4; MYC; IKBKB; PPP2R2C; FGFR4; COL4A1; PCK2; LPAR3; EIF4EBP1; FOXO3; FN1; COL1A2
ko00512	Mucin type O-Glycan biosynthesis	4	348	31	7705	0.0117746	0.0646166	2.85688	WBSCR17; GALNT15; GALNT13; ST3GAL1
ko04920	Adipocytokine signaling pathway	7	348	70	7705	0.0130978	0.0687885	2.21408	RXRG; LEP; IKBKB; PCK2; ACSL4; CAMKK1; ADIPOQ
ko00760	Nicotinate and nicotinamide metabolism	4	348	32	7705	0.013452	0.0687885	2.7676	LOC102279908; NMNAT2; NMRK2; NAMPT
ko00640	Propanoate metabolism	4	348	32	7705	0.013452	0.0687885	2.7676	LOC102274105; LOC102274962; ABAT; LOC102285216
ko04360	Axon guidance	14	348	179	7705	0.0152324	0.0761619	1.73168	NTN3; PAK6; PIK3R1; PIK3R3; SEMA6C; NTN4; EFNA4; ABL1; DPYSL2; WNT4; NTN1; CDK5; UNC5A; NFATC4
ko00564	Glycerophospholipid metabolism	9	348	102	7705	0.0164912	0.0792317	1.9536	GPCPD1; GPAT2; PLPP2; LOC102286089; PEMT; LOC102284880; LCAT; PLB1; GPD2
ko00270	Cysteine and methionine metabolism	5	348	46	7705	0.0165506	0.0792317	2.40661	DNMT3B; LOC102274105; LOC102274962; SDS; LOC102285216
ko04923	Regulation of lipolysis in adipocytes	6	348	60	7705	0.0177904	0.0822136	2.21408	PIK3R1; LOC102284880; PIK3R3; PLIN1; FABP4; AQP7
ko04977	Vitamin digestion and absorption	3	348	23	7705	0.0183284	0.0822136	2.88793	MMACHC; PLB1; SCARB1
ko04146	Peroxisome	8	348	89	7705	0.018599	0.0822136	1.99018	ABCD2; DDO; NOS2; SLC25A17; LOC102268462; XDH; ACSL4; LOC102288245
ko00430	Taurine and hypotaurine metabolism	2	348	13	7705	0.0186351	0.0822136	3.40628	GADL1; LOC102268462
ko04611	Platelet activation	10	348	121	7705	0.0205276	0.0888213	1.82982	RASGRP1; COL3A1; COL1A1; PIK3R1; PIK3R3; P2RY1; PLCB1; LCP2; MYLK4; COL1A2
ko04115	p53 signaling pathway	7	348	78	7705	0.0238818	0.100767	1.987	CCNB3; GADD45B; PPM1D; LOC102268707; CCNG2; STEAP3; SESN1
ko04550	Signaling pathways regulating pluripotency of stem cells	11	348	140	7705	0.0241841	0.100767	1.73963	APC2; PIK3R1; FZD9; PIK3R3; ZIC3; MYC; FZD4; FGFR4; WNT4; ACVR1C; FZD2
ko04211	Longevity regulating pathway	8	348	94	7705	0.0256139	0.104784	1.88432	PIK3R1; PIK3R3; SESN1; EIF4EBP1; CAMKK1; SIRT1; FOXO3; ADIPOQ
ko04917	Prolactin signaling pathway	7	348	82	7705	0.0311261	0.12506	1.89007	SOCS2; PIK3R1; PIK3R3; ESR2; STAT5A; LOC102283211; FOXO3
ko04110	Cell cycle	10	348	130	7705	0.0327384	0.128595	1.70314	CCNB3; GADD45B; CDKN1B; RBL1; E2F1; TGFB2; MYC; LOC102265441; CDC26; ABL1
ko04350	TGF-beta signaling pathway	7	348	83	7705	0.033149	0.128595	1.8673	SMAD7; TGIF1; RBL1; TGFB2; MYC; AMHR2; ACVR1C
ko04919	Thyroid hormone signaling pathway	9	348	116	7705	0.0364517	0.139011	1.71782	MED13L; ITGAV; RXRG; PIK3R1; PIK3R3; MYC; PLCB1; WNT4; DIO2
ko04810	Regulation of actin cytoskeleton	15	348	218	7705	0.0375951	0.140982	1.52345	PAK6; ITGAV; FGF11; APC2; PIK3R1; ITGA11; PIK3R3; ITGB6; ITGA10; IQGAP3; VCL; FGFR4; MYLK4; SCIN; FN1
ko00040	Pentose and glucuronate interconversions	3	348	29	7705	0.0398165	0.142158	2.29043	GUSB; DHDH; SORD
ko04713	Circadian entrainment	8	348	102	7705	0.040436	0.142158	1.73653	CACNA1H; NOS1; RYR3; RASD1; CACNA1D; ADCY10; PLCB1; PER2
ko04915	Estrogen signaling pathway	8	348	102	7705	0.040436	0.142158	1.73653	PIK3R1; PIK3R3; ESR2; PLCB1; HSPA6; FKBP5; LOC102278697; LOC102278977
ko04922	Glucagon signaling pathway	8	348	102	7705	0.040436	0.142158	1.73653	LOC102274105; LOC102274962; PLCB1; PGAM2; PCK2; GCGR; SIRT1; LOC102285216
ko04973	Carbohydrate digestion and absorption	4	348	43	7705	0.0430761	0.14911	2.05961	PIK3R1; PIK3R3; CACNA1D; SLC37A4
ko00770	Pantothenate and CoA biosynthesis	2	348	18	7705	0.0450351	0.153529	2.46009	VNN1; GADL1
ko00480	Glutathione metabolism	5	348	59	7705	0.0490693	0.157723	1.87634	GPX4; LOC102283655; GSTA4; LOC102273833; GPX1
ko00982	Drug metabolism - cytochrome P450	5	348	59	7705	0.0490693	0.157723	1.87634	LOC102283655; FMO2; FMO1; GSTA4; LOC102264945
