# Supplementary material for: Integrative Analysis of Proteomics and Transcriptomics of Longissimus dorsi with Different Feeding Systems in Yaks
Source: Foods. 2023 Jan 6;12(2):257. doi: 10.3390/foods12020257 (PMC9858148; doi:10.3390/foods12020257)
Supplement: Supplementary file 1 [file foods-12-00257-s001.zip › Table S3.xlsx]

## Sheet: GO 
Table S3: Significantly enriched KEGG pathways and GO terms for TMT
id	term	category	ListHits	ListTotal	PopHits	PopTotal	pval	padj	Enrichment_score	Protein_Gene
GO:0022625	cytosolic large ribosomal subunit	cellular_component	17	287	162	24540	8.38053e-12	1.31323e-08	8.97277	XP_005907894.1,XP_005892832.1,XP_005893348.1,XP_005910181.1,XP_005895451.1,XP_014338143.1,XP_005907577.1,XP_005892455.1,XP_005901788.1,XP_014338581.1,XP_005906191.2,XP_014335359.1,XP_005896302.1,XP_005888948.1,XP_005889777.1,XP_005896783.1,XP_014334398.1
GO:0003735	structural constituent of ribosome	molecular_function	23	287	388	24540	2.32917e-10	1.8249e-07	5.06861	XP_005907894.1,XP_005892832.1,XP_005893348.1,XP_005910181.1,XP_005895451.1,XP_005898045.1,XP_005905226.1,XP_014338143.1,XP_005907577.1,XP_005892455.1,XP_005901788.1,XP_014338581.1,XP_014332101.1,XP_005906191.2,XP_014335359.1,XP_005896302.1,XP_005890528.1,XP_005902331.1,XP_005888948.1,XP_005889777.1,XP_005896783.1,XP_014334398.1,XP_005888964.1
GO:0051082	unfolded protein binding	molecular_function	13	287	124	24540	2.51694e-09	1.31468e-06	8.96426	XP_014333782.1,XP_005900146.1,XP_005900596.1,XP_005899667.1,XP_005907886.1,XP_005900451.1,XP_005901396.1,XP_005899535.1,XP_005903293.1,XP_014331863.1,XP_005899750.1,XP_014337249.1,XP_005910482.1
GO:0006412	translation	biological_process	18	287	303	24540	2.14906e-08	8.41895e-06	5.07952	XP_005892832.1,XP_005910181.1,XP_005895451.1,XP_005898045.1,XP_005905226.1,XP_005892455.1,XP_014338581.1,XP_014332101.1,XP_005906191.2,XP_014335359.1,XP_005896302.1,XP_005890528.1,XP_005902331.1,XP_005888948.1,XP_005899176.1,XP_005889777.1,XP_005910456.2,XP_005888964.1
GO:0008307	structural constituent of muscle	molecular_function	9	287	75	24540	2.30934e-07	7.15163e-05	10.2606	XP_005898659.1,XP_005905007.1,XP_005900835.1,XP_005903487.1,XP_005900735.1,XP_014336180.1,XP_005898064.1,XP_005901231.1,XP_005896079.1
GO:0005832	chaperonin-containing T-complex	cellular_component	6	287	24	24540	2.73834e-07	7.15163e-05	21.3763	XP_005899667.1,XP_005907886.1,XP_005900451.1,XP_005901396.1,XP_014331863.1,XP_005899750.1
GO:0061077	chaperone-mediated protein folding	biological_process	8	287	66	24540	1.01334e-06	0.000226842	10.3643	XP_005899742.1,XP_005899667.1,XP_005907886.1,XP_005900451.1,XP_005901396.1,XP_005909484.1,XP_014331863.1,XP_005899750.1
GO:0006458	'de novo' protein folding	biological_process	6	287	32	24540	1.70423e-06	0.000333816	16.0322	XP_005899667.1,XP_005907886.1,XP_005900451.1,XP_005901396.1,XP_014331863.1,XP_005899750.1
GO:0030018	Z disc	cellular_component	12	287	192	24540	2.96416e-06	0.000516093	5.34408	XP_014338253.1,XP_005898659.1,XP_005897753.1,XP_005905007.1,XP_014332720.1,XP_005898129.1,XP_005900735.1,XP_005898889.1,XP_005898064.1,XP_005904137.1,XP_005896079.1,XP_005900541.1
GO:0003746	translation elongation factor activity	molecular_function	5	287	21	24540	3.688e-06	0.00057791	20.3584	XP_005896018.1,XP_005904892.1,XP_005904820.1,XP_005888683.2,XP_005899176.1
GO:0044183	protein binding involved in protein folding	molecular_function	6	287	38	24540	4.89493e-06	0.000697304	13.5008	XP_005899667.1,XP_005907886.1,XP_005900451.1,XP_005901396.1,XP_014331863.1,XP_005899750.1
GO:0006936	muscle contraction	biological_process	8	287	88	24540	9.08258e-06	0.00118603	7.7732	XP_005906036.1,XP_005900835.1,XP_005903487.1,XP_014336180.1,XP_005901231.1,XP_014337370.1,XP_005900335.1,XP_014336339.1
GO:0002181	cytoplasmic translation	biological_process	8	287	94	24540	1.48065e-05	0.00178476	7.27704	XP_005907894.1,XP_005893348.1,XP_014338143.1,XP_005907577.1,XP_005901788.1,XP_005888948.1,XP_005896783.1,XP_014334398.1
GO:0006457	protein folding	biological_process	9	287	130	24540	2.31276e-05	0.00258863	5.91959	XP_005900146.1,XP_005900596.1,XP_005899667.1,XP_005899535.1,XP_005909484.1,XP_005909027.1,XP_005899281.1,XP_005910482.1,XP_005906454.1
GO:0035995	detection of muscle stretch	biological_process	3	287	6	24540	3.0846e-05	0.00322238	42.7526	XP_005900735.1,XP_005898064.1,XP_005907148.1
GO:0042383	sarcolemma	cellular_component	9	287	136	24540	3.30812e-05	0.00323989	5.65843	XP_005897753.1,XP_005893636.1,XP_005911756.1,XP_005904137.1,XP_005902436.1,XP_005907148.1,XP_014332577.1,XP_005894075.1,XP_014336339.1
GO:0030016	myofibril	cellular_component	5	287	41	24540	0.000112176	0.0092301	10.4275	XP_005898659.1,XP_005906036.1,XP_014337467.1,XP_014337370.1,XP_005900335.1
GO:0016010	dystrophin-associated glycoprotein complex	cellular_component	3	287	9	24540	0.000126216	0.0092301	28.5017	XP_005907148.1,XP_014332577.1,XP_014336339.1
GO:0055008	cardiac muscle tissue morphogenesis	biological_process	3	287	9	24540	0.000126216	0.0092301	28.5017	XP_014334971.1,XP_005898064.1,XP_005900541.1
GO:0003956	NAD(P)+-protein-arginine ADP-ribosyltransferase activity	molecular_function	3	287	9	24540	0.000126216	0.0092301	28.5017	XP_005899222.1,XP_005886715.1,XP_005910116.2
GO:0042802	identical protein binding	molecular_function	28	287	1116	24540	0.000130568	0.0092301	2.14529	XP_005891979.1,XP_005900146.1,XP_005896492.1,XP_014336865.1,XP_014333821.1,XP_014338538.1,XP_005899535.1,XP_005894606.1,XP_005893814.1,XP_005901105.1,XP_005910282.1,XP_005891995.1,XP_005894360.1,XP_005910069.1,XP_014333163.1,XP_014335149.1,XP_005900835.1,XP_005893294.1,XP_005900735.1,XP_005909757.1,XP_005902538.1,XP_005910051.1,XP_005891355.1,XP_014333182.1,XP_005908854.1,XP_005890958.1,XP_005888…
GO:0004602	glutathione peroxidase activity	molecular_function	4	287	23	24540	0.000136133	0.0092301	14.8705	XP_005909437.2,XP_014332058.1,XP_005895882.1,XP_005888706.1
GO:0031403	lithium ion binding	molecular_function	2	287	2	24540	0.000136306	0.0092301	85.5052	XP_005908729.1,XP_005907652.1
GO:0031072	heat shock protein binding	molecular_function	5	287	43	24540	0.000141367	0.0092301	9.94247	XP_014333782.1,XP_005900146.1,XP_014333821.1,XP_014337249.1,XP_005899281.1
GO:0030239	myofibril assembly	biological_process	4	287	24	24540	0.000161862	0.0101455	14.2509	XP_005906036.1,XP_005898129.1,XP_005896079.1,XP_005900335.1
GO:0045296	cadherin binding	molecular_function	14	287	386	24540	0.000199679	0.0120345	3.10123	XP_014333782.1,XP_005900749.1,XP_005896018.1,XP_005900146.1,XP_005904597.1,XP_005891995.1,XP_005896302.1,XP_014337913.1,XP_014335149.1,XP_005896783.1,XP_005899190.1,XP_014334398.1,XP_014332607.1,XP_014337370.1
GO:0043209	myelin sheath	cellular_component	9	287	177	24540	0.000249343	0.0144711	4.34772	XP_014333782.1,XP_005899667.1,XP_014335333.1,XP_005893294.1,XP_005895559.1,XP_005892972.1,XP_005902436.1,XP_005905729.1,XP_005908854.1
GO:0004364	glutathione transferase activity	molecular_function	5	287	51	24540	0.000319678	0.0178906	8.38287	XP_005904892.1,XP_005904410.1,XP_005895882.1,XP_005888706.1,XP_005891355.1
GO:0031012	extracellular matrix	cellular_component	11	287	269	24540	0.000351672	0.0190024	3.4965	XP_014333782.1,XP_005891979.1,XP_005896018.1,XP_014333821.1,XP_005892832.1,XP_005888309.1,XP_014332101.1,XP_005900028.1,XP_005911756.1,XP_005910983.1,XP_014336180.1
GO:0005635	nuclear envelope	cellular_component	9	287	188	24540	0.000388628	0.0198692	4.09334	XP_005911919.1,XP_005906779.1,XP_005886997.1,XP_005895882.1,XP_005888706.1,XP_014333182.1,XP_005894075.1,XP_005910362.1,XP_014339233.1
GO:0032564	dATP binding	molecular_function	2	287	3	24540	0.000405753	0.0198692	57.0035	XP_005900146.1,XP_005899535.1
GO:0008177	succinate dehydrogenase (ubiquinone) activity	molecular_function	2	287	3	24540	0.000405753	0.0198692	57.0035	XP_005894721.1,XP_014337013.1
GO:0060048	cardiac muscle contraction	biological_process	4	287	32	24540	0.000508938	0.0241367	10.6882	XP_005910805.2,XP_005900735.1,XP_005898064.1,XP_005902436.1
GO:0006414	translational elongation	biological_process	3	287	14	24540	0.000523707	0.0241367	18.3225	XP_005907894.1,XP_005888948.1,XP_014336510.1
GO:0070062	extracellular exosome	cellular_component	33	287	1539	24540	0.000580497	0.0259897	1.83345	XP_014333782.1,XP_005900146.1,XP_014337012.1,XP_005902498.1,XP_014333821.1,XP_005899667.1,XP_005891946.1,XP_005899535.1,XP_005892832.1,XP_014338013.1,XP_005904473.1,XP_005887135.1,XP_014332101.1,XP_005900028.1,XP_005897191.1,XP_005896302.1,XP_005888948.1,XP_014337913.1,XP_014335149.1,XP_005899281.1,XP_005910482.1,XP_005898329.1,XP_005896783.1,XP_005911756.1,XP_014332607.1,XP_014339224.1,XP_005891…
GO:0072669	tRNA-splicing ligase complex	cellular_component	3	287	16	24540	0.000791865	0.0323537	16.0322	XP_005911919.1,XP_005891100.1,XP_005894606.1
GO:0004029	aldehyde dehydrogenase (NAD) activity	molecular_function	3	287	16	24540	0.000791865	0.0323537	16.0322	XP_005887907.1,XP_005902645.1,XP_005910282.1
GO:0004464	leukotriene-C4 synthase activity	molecular_function	2	287	4	24540	0.000805229	0.0323537	42.7526	XP_005895882.1,XP_005888706.1
GO:0005853	eukaryotic translation elongation factor 1 complex	cellular_component	2	287	4	24540	0.000805229	0.0323537	42.7526	XP_005904820.1,XP_005888683.2
GO:0015986	ATP synthesis coupled proton transport	biological_process	4	287	38	24540	0.000988793	0.038736	9.00055	XP_005895559.1,XP_005905729.1,XP_014338829.1,XP_014331822.1
GO:0030049	muscle filament sliding	biological_process	3	287	18	24540	0.00113406	0.0433434	14.2509	XP_005898659.1,XP_005903487.1,XP_014336180.1
GO:0030199	collagen fibril organization	biological_process	4	287	40	24540	0.00120202	0.0448467	8.55052	XP_005903293.1,XP_014338013.1,XP_005891945.1,XP_005909757.1
GO:0017101	aminoacyl-tRNA synthetase multienzyme complex	cellular_component	3	287	19	24540	0.00133511	0.0486539	13.5008	XP_014336865.1,XP_005904597.1,XP_005894360.1
GO:0003779	actin binding	molecular_function	12	287	368	24540	0.00141035	0.0502278	2.78821	XP_005906036.1,XP_014332720.1,XP_005907930.1,XP_005901187.1,XP_005898129.1,XP_005900735.1,XP_014337370.1,XP_005890825.1,XP_005900335.1,XP_014336339.1,XP_014337678.1,XP_005900541.1
GO:0031432	titin binding	molecular_function	3	287	21	24540	0.00180112	0.0613555	12.215	XP_005898659.1,XP_005898064.1,XP_005901231.1
GO:0006388	tRNA splicing, via endonucleolytic cleavage and ligation	biological_process	3	287	21	24540	0.00180112	0.0613555	12.215	XP_005911919.1,XP_005891100.1,XP_005894606.1
GO:0005523	tropomyosin binding	molecular_function	3	287	22	24540	0.00206758	0.0689341	11.6598	XP_005906036.1,XP_014337370.1,XP_005900335.1
GO:0042470	melanosome	cellular_component	7	287	154	24540	0.00229275	0.0745547	3.8866	XP_014333782.1,XP_005900146.1,XP_005909027.1,XP_014331863.1,XP_005888309.1,XP_005897866.1,XP_014339224.1
GO:0005753	mitochondrial proton-transporting ATP synthase complex	cellular_component	4	287	48	24540	0.0023789	0.0745547	7.12544	XP_005895559.1,XP_005905729.1,XP_014338829.1,XP_014331822.1
GO:0000027	ribosomal large subunit assembly	biological_process	4	287	48	24540	0.0023789	0.0745547	7.12544	XP_005892832.1,XP_005910181.1,XP_014338143.1,XP_014338581.1
GO:0006749	glutathione metabolic process	biological_process	4	287	49	24540	0.00256685	0.0756977	6.98002	XP_005904892.1,XP_005909437.2,XP_005904410.1,XP_005891355.1
GO:0001671	ATPase activator activity	molecular_function	3	287	24	24540	0.00267094	0.0756977	10.6882	XP_014337913.1,XP_005899281.1,XP_005902436.1
GO:0043295	glutathione binding	molecular_function	2	287	7	24540	0.00275352	0.0756977	24.4301	XP_014337940.1,XP_005891355.1
GO:0055091	phospholipid homeostasis	biological_process	2	287	7	24540	0.00275352	0.0756977	24.4301	XP_014333821.1,XP_014337100.1
GO:0046040	IMP metabolic process	biological_process	2	287	7	24540	0.00275352	0.0756977	24.4301	XP_005899489.1,XP_005911242.2
GO:0019370	leukotriene biosynthetic process	biological_process	2	287	7	24540	0.00275352	0.0756977	24.4301	XP_005895882.1,XP_005888706.1
GO:0051373	FATZ binding	molecular_function	2	287	7	24540	0.00275352	0.0756977	24.4301	XP_005898129.1,XP_005898064.1
GO:0015629	actin cytoskeleton	cellular_component	9	287	251	24540	0.00291989	0.0788874	3.06592	XP_005888268.1,XP_005887778.1,XP_014332720.1,XP_005900835.1,XP_005907930.1,XP_005898129.1,XP_014337370.1,XP_005910660.1,XP_014337678.1
GO:0051085	chaperone cofactor-dependent protein refolding	biological_process	3	287	25	24540	0.00300912	0.0799201	10.2606	XP_014333782.1,XP_005899535.1,XP_005899281.1
GO:0005739	mitochondrion	cellular_component	29	287	1454	24540	0.00361925	0.0925237	1.7054	XP_005900146.1,XP_005897753.1,XP_005904597.1,XP_014336441.1,XP_005907366.1,XP_005886997.1,XP_014337940.1,XP_014332058.1,XP_005894360.1,XP_005896302.1,XP_005893294.1,XP_005894721.1,XP_014333701.1,XP_005889782.1,XP_005891022.1,XP_005891509.1,XP_014332945.1,XP_005892972.1,XP_005910051.1,XP_014337230.1,XP_014337409.1,XP_005901792.1,XP_005910660.1,XP_005900844.1,XP_005908854.1,XP_005904370.1,XP_005893…
GO:0030478	actin cap	cellular_component	2	287	8	24540	0.00364307	0.0925237	21.3763	XP_014337370.1,XP_014337678.1
GO:0042632	cholesterol homeostasis	biological_process	4	287	54	24540	0.0036608	0.0925237	6.33372	XP_014333821.1,XP_005897322.1,XP_014337100.1,XP_005907148.1
GO:0006471	protein ADP-ribosylation	biological_process	3	287	27	24540	0.0037615	0.093237	9.50058	XP_005899222.1,XP_005886715.1,XP_005910116.2
GO:0005509	calcium ion binding	molecular_function	21	287	943	24540	0.00380802	0.093237	1.90415	XP_014337012.1,XP_005900596.1,XP_014338538.1,XP_005910069.1,XP_005893636.1,XP_005911168.1,XP_014336510.1,XP_005901892.1,XP_014332303.1,XP_005903487.1,XP_005910805.2,XP_014336180.1,XP_005890263.1,XP_014337160.1,XP_005887521.1,XP_005896079.1,XP_005899578.1,XP_005910719.2,XP_014332577.1,XP_014332157.1,XP_014338543.1
GO:0006099	tricarboxylic acid cycle	biological_process	4	287	55	24540	0.00391217	0.0943135	6.21856	XP_005894721.1,XP_005891022.1,XP_014337013.1,XP_005892972.1
GO:0006614	SRP-dependent cotranslational protein targeting to membrane	biological_process	4	287	57	24540	0.00444945	0.0990614	6.00037	XP_005892832.1,XP_014332101.1,XP_005896302.1,XP_005888948.1
GO:0010614	negative regulation of cardiac muscle hypertrophy	biological_process	2	287	9	24540	0.00464789	0.0990614	19.0012	XP_005907148.1,XP_005894075.1
GO:0070508	cholesterol import	biological_process	2	287	9	24540	0.00464789	0.0990614	19.0012	XP_014333821.1,XP_005890298.1
GO:0061732	mitochondrial acetyl-CoA biosynthetic process from pyruvate	biological_process	2	287	9	24540	0.00464789	0.0990614	19.0012	XP_005892972.1,XP_005897027.1
GO:0051694	pointed-end actin filament capping	biological_process	2	287	9	24540	0.00464789	0.0990614	19.0012	XP_005906036.1,XP_005900335.1
GO:0030017	sarcomere	cellular_component	3	287	31	24540	0.0055852	0.0990614	8.2747	XP_005906036.1,XP_005910482.1,XP_005900335.1
GO:0045095	keratin filament	cellular_component	4	287	61	24540	0.00566861	0.0990614	5.6069	XP_005911760.1,XP_005907074.1,XP_005907062.1,XP_005902217.1
GO:0006879	cellular iron ion homeostasis	biological_process	4	287	61	24540	0.00566861	0.0990614	5.6069	NP_001298280.1,XP_005907175.1,XP_005902501.1,XP_005897866.1
GO:0055003	cardiac myofibril assembly	biological_process	2	287	10	24540	0.00576517	0.0990614	17.101	XP_005900735.1,XP_005898064.1
GO:0031433	telethonin binding	molecular_function	2	287	10	24540	0.00576517	0.0990614	17.101	XP_005898129.1,XP_005900735.1
GO:0005749	mitochondrial respiratory chain complex II, succinate dehydrogenase complex (ubiquinone)	cellular_component	2	287	10	24540	0.00576517	0.0990614	17.101	XP_005894721.1,XP_014337013.1
GO:0031492	nucleosomal DNA binding	molecular_function	3	287	32	24540	0.00611033	0.0990614	8.01611	XP_014332607.1,XP_005906357.1,XP_005899844.1
GO:0007517	muscle organ development	biological_process	5	287	99	24540	0.00618473	0.0990614	4.31845	XP_005899742.1,XP_005911756.1,XP_005900735.1,XP_005904137.1,XP_005901231.1
GO:0005201	extracellular matrix structural constituent	molecular_function	4	287	63	24540	0.00635409	0.0990614	5.4289	XP_005891946.1,XP_014338013.1,XP_005910983.1,XP_005909757.1
GO:0005829	cytosol	cellular_component	75	287	4904	24540	0.00662376	0.0990614	1.30769	XP_005898659.1,XP_014333782.1,XP_005891979.1,XP_005896018.1,XP_005887907.1,XP_005900146.1,XP_005899742.1,XP_014336865.1,XP_005902498.1,XP_005899667.1,XP_005911919.1,XP_005897753.1,XP_005897322.1,XP_005891100.1,XP_005899535.1,XP_005889939.1,XP_005905405.1,XP_005894606.1,XP_005888170.1,XP_005909484.1,XP_005892832.1,XP_005904473.1,XP_005904597.1,XP_014336441.1,XP_005906779.1,XP_005887135.1,XP_005887…
GO:0051015	actin filament binding	molecular_function	8	287	235	24540	0.00665868	0.0990614	2.91082	XP_005898659.1,XP_005906036.1,XP_005889457.1,XP_005905007.1,XP_005888268.1,XP_014337467.1,XP_005900835.1,XP_005897247.1
GO:0003723	RNA binding	molecular_function	29	287	1525	24540	0.00694205	0.0990614	1.626	XP_005900146.1,XP_005889939.1,XP_005894606.1,XP_005892832.1,XP_005893348.1,XP_014338013.1,XP_005910181.1,XP_005895451.1,XP_005887135.1,XP_014338143.1,XP_005907577.1,XP_005892455.1,XP_005901788.1,XP_005901440.1,XP_014338581.1,XP_014332101.1,XP_005899995.1,XP_005896302.1,XP_005890528.1,XP_005889777.1,XP_005896783.1,XP_005901187.1,XP_005910456.2,XP_005906636.2,XP_005887737.1,XP_014339233.1,XP_005905…
GO:1901029	negative regulation of mitochondrial outer membrane permeabilization involved in apoptotic signaling pathway	biological_process	2	287	11	24540	0.00699217	0.0990614	15.5464	XP_014333701.1,NP_001281255.1
GO:1903608	protein localization to cytoplasmic stress granule	biological_process	2	287	11	24540	0.00699217	0.0990614	15.5464	XP_005891100.1,XP_005901440.1
GO:0005955	calcineurin complex	cellular_component	2	287	11	24540	0.00699217	0.0990614	15.5464	XP_005897753.1,XP_005893636.1
GO:0048739	cardiac muscle fiber development	biological_process	2	287	11	24540	0.00699217	0.0990614	15.5464	XP_005905007.1,XP_005898064.1
GO:0033018	sarcoplasmic reticulum lumen	cellular_component	2	287	11	24540	0.00699217	0.0990614	15.5464	XP_005900596.1,XP_005899578.1
GO:0016597	amino acid binding	molecular_function	2	287	11	24540	0.00699217	0.0990614	15.5464	XP_005894360.1,XP_005908854.1
GO:0005759	mitochondrial matrix	cellular_component	10	287	341	24540	0.007163	0.0990614	2.50748	XP_005902645.1,XP_005910282.1,XP_005891509.1,XP_005891549.1,XP_014337100.1,XP_005892972.1,XP_005910051.1,XP_005897897.1,XP_005890681.1,XP_005904442.1
GO:0000786	nucleosome	cellular_component	6	287	148	24540	0.00803472	0.0990614	3.46643	XP_005892278.1,XP_014332607.1,XP_005902574.1,XP_005906357.1,XP_005894932.1,XP_014332511.1
GO:0005865	striated muscle thin filament	cellular_component	2	287	12	24540	0.00832619	0.0990614	14.2509	XP_005906036.1,XP_005900335.1
GO:0004459	L-lactate dehydrogenase activity	molecular_function	2	287	12	24540	0.00832619	0.0990614	14.2509	XP_005900749.1,XP_005893294.1
GO:0009060	aerobic respiration	biological_process	3	287	36	24540	0.00849962	0.0990614	7.12544	XP_014337013.1,XP_005894283.1,XP_005900941.1
GO:0019083	viral transcription	biological_process	4	287	69	24540	0.0087343	0.0990614	4.95682	XP_005892832.1,XP_014332101.1,XP_005896302.1,XP_005888948.1
GO:0005844	polysome	cellular_component	4	287	69	24540	0.0087343	0.0990614	4.95682	XP_005891979.1,XP_005896018.1,XP_005892942.1,XP_005910456.2
GO:0051087	chaperone binding	molecular_function	4	287	71	24540	0.00964087	0.0990614	4.8172	XP_005899535.1,XP_005897191.1,XP_014337249.1,XP_014337913.1
GO:0016461	unconventional myosin complex	cellular_component	2	287	13	24540	0.00976458	0.0990614	13.1547	XP_005903487.1,XP_014336180.1
GO:0044539	long-chain fatty acid import	biological_process	2	287	13	24540	0.00976458	0.0990614	13.1547	XP_014337100.1,XP_005890298.1
GO:0016018	cyclosporin A binding	molecular_function	2	287	13	24540	0.00976458	0.0990614	13.1547	XP_005897753.1,XP_005893636.1
GO:0009409	response to cold	biological_process	3	287	38	24540	0.00987212	0.0990614	6.75041	XP_005890027.1,XP_005887737.1,XP_005890513.1
GO:0003725	double-stranded RNA binding	molecular_function	4	287	73	24540	0.0106065	0.0990614	4.68522	XP_005891979.1,XP_005900146.1,XP_005891100.1,XP_005910456.2
GO:0019843	rRNA binding	molecular_function	4	287	74	24540	0.0111118	0.0990614	4.6219	XP_005889939.1,XP_005892832.1,XP_005905226.1,XP_005889777.1
GO:0007015	actin filament organization	biological_process	5	287	115	24540	0.0114261	0.0990614	3.71762	XP_005898659.1,XP_005906036.1,XP_005900835.1,XP_005907148.1,XP_005900335.1
GO:0030674	protein binding, bridging	molecular_function	4	287	77	24540	0.0127201	0.107163	4.44183	XP_005899535.1,XP_014338013.1,XP_005909757.1,XP_005898064.1
GO:0005750	mitochondrial respiratory chain complex III	cellular_component	2	287	16	24540	0.0146801	0.121072	10.6882	XP_005894283.1,XP_005900941.1
GO:0030955	potassium ion binding	molecular_function	2	287	16	24540	0.0146801	0.121072	10.6882	XP_005907652.1,XP_005902436.1
GO:0031674	I band	cellular_component	2	287	16	24540	0.0146801	0.121072	10.6882	XP_005910805.2,XP_005901231.1
GO:0033173	calcineurin-NFAT signaling cascade	biological_process	2	287	16	24540	0.0146801	0.121072	10.6882	XP_005897753.1,XP_005893636.1
GO:0045727	positive regulation of translation	biological_process	4	287	81	24540	0.0150852	0.123762	4.22248	XP_005891979.1,XP_005896018.1,XP_005887737.1,XP_005890513.1
GO:0006122	mitochondrial electron transport, ubiquinol to cytochrome c	biological_process	2	287	17	24540	0.0165103	0.133359	10.0594	XP_005894283.1,XP_005900941.1
GO:0004322	ferroxidase activity	molecular_function	2	287	17	24540	0.0165103	0.133359	10.0594	XP_005902501.1,XP_014335450.1
GO:0006957	complement activation, alternative pathway	biological_process	2	287	17	24540	0.0165103	0.133359	10.0594	XP_005890768.1,XP_005905845.1
GO:0005925	focal adhesion	cellular_component	10	287	390	24540	0.0170697	0.135461	2.19244	XP_005892832.1,XP_005905007.1,XP_014332720.1,XP_014332101.1,XP_005897191.1,XP_005897023.1,XP_005888948.1,XP_005899190.1,XP_014336339.1,XP_014337678.1
GO:0005884	actin filament	cellular_component	4	287	86	24540	0.0184085	0.135461	3.97699	XP_005906036.1,XP_014332720.1,XP_005900835.1,XP_005900335.1
GO:0042805	actinin binding	molecular_function	2	287	18	24540	0.0184324	0.135461	9.50058	XP_005907930.1,XP_005900735.1
GO:0019899	enzyme binding	molecular_function	8	287	284	24540	0.0191028	0.135461	2.4086	XP_014333821.1,XP_005897753.1,XP_005893636.1,XP_005910983.1,XP_005891355.1,XP_014333182.1,XP_005904370.1,XP_014339233.1
GO:0005516	calmodulin binding	molecular_function	8	287	284	24540	0.0191028	0.135461	2.4086	XP_014334971.1,XP_005897753.1,XP_005887135.1,XP_014336510.1,XP_014337467.1,XP_014337370.1,XP_005890825.1,XP_014336339.1
GO:0006418	tRNA aminoacylation for protein translation	biological_process	2	287	19	24540	0.0204438	0.135461	9.00055	XP_014336865.1,XP_014336441.1
GO:0000276	mitochondrial proton-transporting ATP synthase complex, coupling factor F(o)	cellular_component	2	287	19	24540	0.0204438	0.135461	9.00055	XP_005905729.1,XP_014331822.1
GO:0006942	regulation of striated muscle contraction	biological_process	2	287	19	24540	0.0204438	0.135461	9.00055	XP_005903559.1,XP_005910805.2
GO:0005859	muscle myosin complex	cellular_component	2	287	19	24540	0.0204438	0.135461	9.00055	XP_005898659.1,XP_005896079.1
GO:0035327	transcriptionally active chromatin	cellular_component	2	287	19	24540	0.0204438	0.135461	9.00055	XP_014337012.1,XP_005892278.1
GO:0071437	invadopodium	cellular_component	2	287	19	24540	0.0204438	0.135461	9.00055	XP_005889457.1,XP_014337678.1
GO:0004867	serine-type endopeptidase inhibitor activity	molecular_function	5	287	134	24540	0.0208279	0.135461	3.19049	XP_005903293.1,XP_005907895.1,XP_005888309.1,XP_005896547.1,XP_005910719.2
GO:0055114	oxidation-reduction process	biological_process	5	287	135	24540	0.0214293	0.135461	3.16686	XP_005887907.1,XP_005888170.1,XP_005894721.1,XP_005901792.1,XP_005904370.1
GO:0002026	regulation of the force of heart contraction	biological_process	2	287	20	24540	0.0225423	0.135461	8.55052	XP_005910805.2,XP_005900735.1
GO:0031402	sodium ion binding	molecular_function	2	287	20	24540	0.0225423	0.135461	8.55052	XP_005907652.1,XP_005902436.1
GO:0051642	centrosome localization	biological_process	2	287	20	24540	0.0225423	0.135461	8.55052	XP_005891995.1,XP_005910362.1
GO:0071346	cellular response to interferon-gamma	biological_process	4	287	92	24540	0.0229536	0.135461	3.71762	XP_005891979.1,XP_014336865.1,XP_005891995.1,XP_014337678.1
GO:0019915	lipid storage	biological_process	2	287	21	24540	0.0247256	0.142971	8.14335	XP_014333821.1,XP_005899270.1
GO:0042026	protein refolding	biological_process	2	287	21	24540	0.0247256	0.142971	8.14335	XP_014333782.1,XP_014337249.1
GO:0006413	translational initiation	biological_process	4	287	95	24540	0.0254599	0.146675	3.60022	XP_005892832.1,XP_014332101.1,XP_005896302.1,XP_005888948.1
GO:0005518	collagen binding	molecular_function	3	287	55	24540	0.0265699	0.148472	4.66392	XP_005903293.1,XP_014338013.1,XP_005901892.1
GO:0042572	retinol metabolic process	biological_process	2	287	22	24540	0.0269914	0.148472	7.7732	XP_005887907.1,XP_005901105.1
GO:0030282	bone mineralization	biological_process	2	287	22	24540	0.0269914	0.148472	7.7732	XP_005889939.1,XP_005901892.1
GO:0046914	transition metal ion binding	molecular_function	2	287	22	24540	0.0269914	0.148472	7.7732	XP_014338538.1,XP_005910069.1
GO:0071782	endoplasmic reticulum tubular network	cellular_component	2	287	22	24540	0.0269914	0.148472	7.7732	XP_005902786.1,XP_005889465.1
GO:0031672	A band	cellular_component	2	287	22	24540	0.0269914	0.148472	7.7732	XP_005896783.1,XP_005910805.2
GO:0006364	rRNA processing	biological_process	6	287	195	24540	0.0275457	0.148472	2.63093	XP_005889939.1,XP_005892832.1,XP_014332101.1,XP_005896302.1,XP_005902331.1,XP_005888948.1
GO:0006635	fatty acid beta-oxidation	biological_process	3	287	56	24540	0.0278375	0.148472	4.58064	XP_014333701.1,XP_005891509.1,XP_005903468.1
GO:0046933	proton-transporting ATP synthase activity, rotational mechanism	molecular_function	2	287	23	24540	0.0293375	0.148472	7.43524	XP_005895559.1,XP_014338829.1
GO:0019752	carboxylic acid metabolic process	biological_process	2	287	23	24540	0.0293375	0.148472	7.43524	XP_005900749.1,XP_005893294.1
GO:0042274	ribosomal small subunit biogenesis	biological_process	2	287	23	24540	0.0293375	0.148472	7.43524	XP_014332101.1,XP_005902331.1
GO:0005524	ATP binding	molecular_function	32	287	1944	24540	0.0315455	0.148472	1.40749	XP_014333782.1,XP_014334971.1,XP_005900146.1,XP_014336865.1,XP_005899667.1,XP_005907886.1,XP_005900451.1,XP_005901396.1,XP_005911919.1,XP_005891100.1,XP_014331863.1,XP_005904597.1,XP_014336441.1,XP_005899750.1,XP_005887778.1,XP_005891995.1,XP_005899995.1,XP_005897191.1,XP_005894360.1,XP_014337249.1,XP_014336510.1,XP_005901059.1,XP_005903620.1,XP_005907652.1,XP_014337467.1,XP_005891022.1,XP_014332…
GO:0014898	cardiac muscle hypertrophy in response to stress	biological_process	2	287	24	24540	0.0317618	0.148472	7.12544	XP_005897753.1,XP_005898064.1
GO:0071353	cellular response to interleukin-4	biological_process	2	287	24	24540	0.0317618	0.148472	7.12544	XP_005900146.1,XP_005902538.1
GO:0032982	myosin filament	cellular_component	2	287	24	24540	0.0317618	0.148472	7.12544	XP_005898659.1,XP_014337467.1
GO:0046983	protein dimerization activity	molecular_function	6	287	203	24540	0.0326074	0.148472	2.52725	XP_005900146.1,XP_005910864.1,XP_005909485.1,XP_005897753.1,XP_005899535.1,XP_005899270.1
GO:0000184	nuclear-transcribed mRNA catabolic process, nonsense-mediated decay	biological_process	4	287	103	24540	0.0329225	0.148472	3.32059	XP_005892832.1,XP_014332101.1,XP_005896302.1,XP_005888948.1
GO:0009055	electron transfer activity	molecular_function	3	287	60	24540	0.0332243	0.148472	4.27526	XP_014337940.1,XP_005894721.1,XP_014337013.1
GO:0004177	aminopeptidase activity	molecular_function	2	287	25	24540	0.034262	0.148472	6.84042	XP_005909988.1,XP_005898870.1
GO:0016310	phosphorylation	biological_process	2	287	25	24540	0.034262	0.148472	6.84042	XP_005895163.1,XP_014332945.1
GO:0005790	smooth endoplasmic reticulum	cellular_component	2	287	25	24540	0.034262	0.148472	6.84042	XP_005910181.1,XP_005897191.1
GO:0001890	placenta development	biological_process	2	287	25	24540	0.034262	0.148472	6.84042	XP_005900146.1,XP_005911919.1
GO:0008022	protein C-terminus binding	molecular_function	6	287	209	24540	0.0367764	0.156854	2.4547	XP_005891979.1,XP_005902436.1,XP_014333182.1,XP_005907148.1,XP_005910456.2,XP_014339233.1
GO:0000788	nuclear nucleosome	cellular_component	2	287	26	24540	0.0368361	0.156854	6.57733	XP_014332607.1,XP_005906357.1
GO:0005525	GTP binding	molecular_function	12	287	571	24540	0.0373212	0.158489	1.79696	XP_005896018.1,XP_005900146.1,XP_005899489.1,XP_005891222.1,XP_005890470.1,XP_005889465.1,XP_005893814.1,XP_005893593.1,XP_005899176.1,XP_005891022.1,XP_005910051.1,XP_014339224.1
GO:0006631	fatty acid metabolic process	biological_process	3	287	64	24540	0.0391123	0.165646	4.00806	XP_005890768.1,XP_005897322.1,XP_005891549.1
GO:0003950	NAD+ ADP-ribosyltransferase activity	molecular_function	2	287	27	24540	0.0394821	0.166313	6.33372	XP_005899222.1,XP_005886715.1
GO:0034389	lipid particle organization	biological_process	2	287	27	24540	0.0394821	0.166313	6.33372	XP_005909484.1,XP_005889465.1
GO:0007077	mitotic nuclear envelope disassembly	biological_process	2	287	28	24540	0.0421979	0.168303	6.10752	XP_005901059.1,XP_014333182.1
GO:0008199	ferric iron binding	molecular_function	2	287	28	24540	0.0421979	0.168303	6.10752	NP_001298280.1,XP_014335450.1
GO:0001516	prostaglandin biosynthetic process	biological_process	2	287	28	24540	0.0421979	0.168303	6.10752	XP_005901876.1,XP_014337940.1
GO:0002931	response to ischemia	biological_process	2	287	28	24540	0.0421979	0.168303	6.10752	XP_005897191.1,XP_014336510.1
GO:0030855	epithelial cell differentiation	biological_process	3	287	67	24540	0.043852	0.168303	3.82859	XP_005895163.1,XP_005890027.1,XP_005897247.1
GO:0061003	positive regulation of dendritic spine morphogenesis	biological_process	2	287	29	24540	0.0449815	0.168303	5.89691	XP_014336510.1,XP_014337678.1
GO:0015078	hydrogen ion transmembrane transporter activity	molecular_function	2	287	30	24540	0.0478311	0.174305	5.70035	XP_005905729.1,XP_014331822.1
GO:0032435	negative regulation of proteasomal ubiquitin-dependent protein catabolic process	biological_process	2	287	30	24540	0.0478311	0.174305	5.70035	XP_005900146.1,XP_005905226.1
GO:0005901	caveola	cellular_component	3	287	70	24540	0.0488644	0.177658	3.66451	XP_005904137.1,XP_005907148.1,XP_005907196.1

## Sheet: KEGG
id	Classification_level1	Classification_level2	term	protein	ListHits	ListTotal	PopHits	PopTotal	pvalue	padj	Enrichment_score
ko04141	Genetic Information Processing	Folding, sorting and degradation	Protein processing in endoplasmic reticulum	XP_014333782.1,XP_005900146.1,XP_005900596.1,XP_005890470.1,XP_005909027.1,XP_005903809.1,XP_005897191.1,XP_005910482.1	8	147	277	11022	0.0320516	0.167269	2.16548
ko04978	Organismal Systems	Digestive system	Mineral absorption	NP_001298280.1,XP_005902436.1,XP_005899922.1,XP_014335450.1	4	147	71	11022	0.0148012	0.0988719	4.2242
ko00640	Metabolism	Carbohydrate metabolism	Propanoate metabolism	XP_005900749.1,XP_005891022.1,XP_005891509.1,XP_005890681.1	4	147	54	11022	0.00572937	0.0562827	5.55404
ko00620	Metabolism	Carbohydrate metabolism	Pyruvate metabolism	XP_005900749.1,XP_005902645.1,XP_005903380.1,XP_005907366.1,XP_005892972.1	5	147	67	11022	0.00195948	0.0297484	5.59549
ko00270	Metabolism	Amino acid metabolism	Cysteine and methionine metabolism	XP_005900749.1,XP_005892129.1,XP_005890958.1,XP_005909530.1	4	147	73	11022	0.0162471	0.100491	4.10847
ko04921	Organismal Systems	Endocrine system	Oxytocin signaling pathway	XP_005896018.1,XP_014334971.1,XP_005897753.1,XP_005893636.1,XP_014336510.1,XP_005903487.1,XP_014336180.1,XP_005896079.1	8	147	242	11022	0.0157361	0.100491	2.47866
ko00071	Metabolism	Lipid metabolism	Fatty acid degradation	XP_005902645.1,XP_014333701.1,XP_005890027.1,XP_005891509.1,XP_005891549.1,XP_014337409.1,XP_005903468.1	7	147	62	11022	1.73248e-05	0.000964411	8.46544
ko00380	Metabolism	Amino acid metabolism	Tryptophan metabolism	XP_005902645.1,XP_005891580.1,XP_005891509.1,XP_005890951.1	4	147	59	11022	0.00783441	0.0654174	5.08336
ko00410	Metabolism	Metabolism of other amino acids	beta-Alanine metabolism	XP_005902645.1,XP_005903620.1,XP_005891509.1	3	147	44	11022	0.0206614	0.117314	5.11224
ko00340	Metabolism	Amino acid metabolism	Histidine metabolism	XP_005902645.1,XP_005891580.1,XP_005903620.1	3	147	32	11022	0.00868675	0.0659403	7.02934
ko00330	Metabolism	Amino acid metabolism	Arginine and proline metabolism	XP_005902645.1,XP_005891580.1,XP_005910282.1,XP_005903620.1,XP_005892129.1	5	147	79	11022	0.00402613	0.0420228	4.74554
ko00280	Metabolism	Amino acid metabolism	Valine, leucine and isoleucine degradation	XP_005902645.1,XP_014333701.1,XP_005889782.1,XP_005891509.1,XP_005891549.1,XP_005890681.1	6	147	79	11022	0.000634445	0.0201	5.69465
ko00250	Metabolism	Amino acid metabolism	Alanine, aspartate and glutamate metabolism	XP_005899489.1,XP_005910282.1,XP_005892129.1,XP_005910051.1,XP_005889055.1,XP_005908854.1	6	147	56	11022	9.52611e-05	0.00397715	8.03353
ko03320	Organismal Systems	Endocrine system	PPAR signaling pathway	XP_005910864.1,XP_014333821.1,XP_005897322.1,XP_005897325.1,XP_014337100.1,XP_005903468.1,XP_005890298.1	7	147	121	11022	0.00115734	0.0241594	4.33766
ko00860	Metabolism	Metabolism of cofactors and vitamins	Porphyrin and chlorophyll metabolism	XP_014336865.1,XP_005902501.1,XP_005902538.1	3	147	61	11022	0.0477367	0.221445	3.68752
ko00970	Genetic Information Processing	Translation	Aminoacyl-tRNA biosynthesis	XP_014336865.1,XP_005904597.1,XP_014336441.1,XP_005887778.1,XP_005894360.1	5	147	71	11022	0.00253178	0.0312353	5.28025
ko03010	Genetic Information Processing	Translation	Ribosome	XP_005907894.1,XP_005892832.1,XP_005893348.1,XP_005910181.1,XP_005895451.1,XP_005898045.1,XP_005905226.1,XP_014338143.1,XP_005907577.1,XP_005892455.1,XP_005901788.1,XP_014338581.1,XP_014332101.1,XP_005906191.2,XP_014335359.1,XP_005896302.1,XP_005890528.1,XP_005902331.1,XP_005888948.1,XP_005896783.1,XP_014334398.1	21	147	350	11022	7.03978e-09	1.17564e-06	4.49878
ko01200			Carbon metabolism	XP_005903380.1,XP_005894721.1,XP_005892129.1,XP_005891022.1,XP_005891509.1,XP_005890951.1,XP_005891549.1,XP_014337013.1,XP_005892972.1,XP_005910051.1,XP_005889055.1,XP_014332157.1	12	147	191	11022	9.04289e-06	0.000755081	4.71076
ko00480	Metabolism	Metabolism of other amino acids	Glutathione metabolism	XP_005909437.2,XP_014332058.1,XP_005904410.1,XP_005895882.1,XP_005888706.1,XP_005891355.1	6	147	87	11022	0.0010565	0.0241594	5.17101
ko04512	Environmental Information Processing	Signaling molecules and interaction	ECM-receptor interaction	XP_005909656.1,XP_005911756.1,XP_005910983.1,XP_005909757.1,XP_014332577.1,XP_005890298.1	6	147	132	11022	0.00841685	0.0659403	3.40816
ko00627	Metabolism	Xenobiotics biodegradation and metabolism	Aminobenzoate degradation	XP_005907366.1,XP_005909762.1,XP_005891509.1	3	147	17	11022	0.00137794	0.0255684	13.2317
ko00260	Metabolism	Amino acid metabolism	Glycine, serine and threonine metabolism	XP_005891580.1,XP_005904391.1,XP_014332157.1,XP_005909530.1	4	147	64	11022	0.0103933	0.0723201	4.68622
ko00982	Metabolism	Xenobiotics biodegradation and metabolism	Drug metabolism - cytochrome P450	XP_005891580.1,XP_005904410.1,XP_005895882.1,XP_005888706.1,XP_005891355.1	5	147	92	11022	0.00765734	0.0654174	4.07498
ko00950	Metabolism	Biosynthesis of other secondary metabolites	Isoquinoline alkaloid biosynthesis	XP_005891580.1,XP_005892129.1	2	147	18	11022	0.023504	0.126618	8.33107
ko00350	Metabolism	Amino acid metabolism	Tyrosine metabolism	XP_005891580.1,XP_005892129.1,XP_005889812.1	3	147	44	11022	0.0206614	0.117314	5.11224
ko00360	Metabolism	Amino acid metabolism	Phenylalanine metabolism	XP_005891580.1,XP_005892129.1	2	147	27	11022	0.0498945	0.2252	5.55404
ko00980	Metabolism	Xenobiotics biodegradation and metabolism	Metabolism of xenobiotics by cytochrome P450	XP_005904410.1,XP_005895882.1,XP_005888706.1,XP_005891355.1	4	147	96	11022	0.0393134	0.188391	3.12415
ko00190	Metabolism	Energy metabolism	Oxidative phosphorylation	XP_005894721.1,XP_005895559.1,XP_014337013.1,XP_005894283.1,XP_005900941.1,XP_005901792.1,XP_005905729.1,XP_014338829.1,XP_014331822.1	9	147	221	11022	0.00280556	0.0312353	3.05347
ko00020	Metabolism	Carbohydrate metabolism	Citrate cycle (TCA cycle)	XP_005894721.1,XP_005891022.1,XP_014337013.1,XP_005892972.1	4	147	59	11022	0.00783441	0.0654174	5.08336
ko00220	Metabolism	Amino acid metabolism	Arginine biosynthesis	XP_005892129.1,XP_005910051.1,XP_005889055.1,XP_005908854.1	4	147	31	11022	0.000722154	0.0201	9.67479
ko01212			Fatty acid metabolism	XP_014333701.1,XP_005890027.1,XP_005891509.1,XP_005891549.1,XP_005903468.1	5	147	72	11022	0.002692	0.0312353	5.20692
ko00072	Metabolism	Lipid metabolism	Synthesis and degradation of ketone bodies	XP_005889782.1,XP_005897897.1	2	147	17	11022	0.0210744	0.117314	8.82113
ko00650	Metabolism	Carbohydrate metabolism	Butanoate metabolism	XP_005889782.1,XP_005891509.1,XP_005891549.1,XP_005897897.1	4	147	38	11022	0.00157608	0.0263206	7.89259
ko00910	Metabolism	Energy metabolism	Nitrogen metabolism	XP_005904652.1,XP_005910051.1,XP_005889055.1	3	147	21	11022	0.00259192	0.0312353	10.7114
ko04964	Organismal Systems	Excretory system	Proximal tubule bicarbonate reclamation	XP_005904652.1,XP_005902436.1,XP_005910051.1	3	147	33	11022	0.00946343	0.0687127	6.81633
