# Supplementary material for: Integrative Analysis of Proteomics and Transcriptomics of Longissimus dorsi with Different Feeding Systems in Yaks
Source: Foods. 2023 Jan 6;12(2):257. doi: 10.3390/foods12020257 (PMC9858148; doi:10.3390/foods12020257)
Supplement: Supplementary file 1 [file foods-12-00257-s001.zip › Table S4.xlsx]

## Sheet: Sheet1
Table S4 The PRM analysis results of validated proteins.
Target_ProteinId	PRM_ProteinId	PG.GeneId	PG.ProteinDescription	F2	F3	F4	Y1	Y2	Y4	FC_PRM
XP_005887907.1	XP_005887907.1	ALDH1A1	LOW QUALITY PROTEIN: retinal dehydrogenase 1 [Bos mutus]	29953.4	9069.8	10033.2	38998.4	32411	28779.3	0.49
XP_005891509.1	XP_005891509.1	ECHS1	enoyl-CoA hydratase, mitochondrial [Bos mutus]	8476.63	6593.33	13068.4	8230.97	10885.1	5959.42	1.12
XP_005891549.1	XP_005891549.1	ACADS	short-chain specific acyl-CoA dehydrogenase, mitochondrial [Bos mutus]	3643.97	6730.16	8357.95	7332.74	8951.29	3819.38	0.93
XP_005897325.1	XP_005897325.1	FABP5	fatty acid-binding protein, epidermal [Bos mutus]	4386.49	4056.9	7975.46	6014.76	6071.89	3636.45	1.04
XP_005898064.1	XP_005898064.1	TCAP	telethonin [Bos mutus]	69440.8	40055.3	74216.2	38831.9	41684.6	34085.7	1.6
XP_005898129.1	XP_005898129.1	MYOZ2	myozenin-2 [Bos mutus]	63686.3	30596.6	56710.2	27326.9	24299.8	16321.4	2.22
XP_005898889.1	XP_005898889.1	PDLIM1	PDZ and LIM domain protein 1 [Bos mutus]	6244.6	5087.68	6935.55	5758.23	2863.92	3050.96	1.56
XP_005899489.1	XP_005899489.1	ADSSL1	adenylosuccinate synthetase isozyme 1 [Bos mutus]	13552.7	7609.06	12741.5	27893.2	22351.3	20007.2	0.48
XP_005901231.1	XP_005901231.1	ANKRD2	LOW QUALITY PROTEIN: ankyrin repeat domain-containing protein 2 [Bos mutus]	6658.58	2207.71	9351.12	777.787	1693.49	0	4.91
XP_005902645.1	XP_005902645.1	ALDH2	aldehyde dehydrogenase, mitochondrial [Bos mutus]	21238.2	24380.8	20844	80189.5	45453.9	29839.1	0.43
XP_005903487.1	XP_005903487.1	MYL6B	myosin light chain 6B [Bos mutus]	951102	291960	657355	161294	216283	160628	3.53
XP_005904410.1	XP_005904410.1	GSTA4	glutathione S-transferase A4 [Bos mutus]	2914.04	2174.9	2334.47	2928.05	6010.71	5620.61	0.51
XP_005906036.1	XP_005906036.1	TMOD1	tropomodulin-1 [Bos mutus]	4082.04	2708.81	4269.03	9842.61	9024.97	4903.43	0.47
XP_005909437.2	XP_005909437.2	GPX1	LOW QUALITY PROTEIN: glutathione peroxidase 1 [Bos mutus]	3944.09	2005.41	7057.08	8072.06	11364.2	8420.66	0.47
XP_014332720.1	XP_014332720.1	PALLD	palladin [Bos mutus]	9716.37	5415.87	8119.01	12436.3	0	7185.69	0.79
XP_014333701.1	XP_014333701.1	ACAA2	3-ketoacyl-CoA thiolase, mitochondrial [Bos mutus]	19182.2	13948.7	29387.2	17356.8	17390.4	11042.4	1.37
XP_014333821.1	XP_014333821.1	APOA1	apolipoprotein A-I, partial [Bos mutus]	12492.1	14236.4	18828.2	32842.2	27076.6	23489.2	0.55
XP_014338253.1	XP_014338253.1	IGFN1	immunoglobulin-like and fibronectin type III domain-containing protein 1 [Bos mutus]	39384.4	12894.5	45959.3	60490.7	32887.1	69587.9	0.6
