# Supplementary material for: Integrative Analysis of Proteomics and Transcriptomics of Longissimus dorsi with Different Feeding Systems in Yaks
Source: Foods. 2023 Jan 6;12(2):257. doi: 10.3390/foods12020257 (PMC9858148; doi:10.3390/foods12020257)
Supplement: Supplementary file 1 [file foods-12-00257-s001.zip › table S5.xlsx]

## Sheet: Sheet1
Table S5. FPKM of myosin in RNA-seq
gene_id	BaseMean	BaseMean_control_Y	BaseMean_case_F	FoldChange	log2FoldChange	pValue	qValue	Expression_Y1	Expression_Y2	Expression_Y4	Expression_F2	Expression_F3	Expression_F4	Dbxref	product	GO_id	GO_term	pathway	pathway_description
LOC102264614	1370.26	1217.41	1523.11	1.2511	0.323202	0.254983	0.656864	2.67955	2.21579	2.21926	2.06263	4.03892	3.10226	GeneID:102264614,Genbank:XM_005906346.2	myosin-11			ko04530	Tight junction
LOC102268971	403.457	431.081	375.832	0.871836	-0.197871	0.481471	0.850573	4.95741	5.11775	4.63044	4.37167	3.64379	4.7954	GeneID:102268971,Genbank:XM_005893645.2	myosin regulatory light chain 12B, transcript variant X1	GO:0001725,GO:0005509,GO:0005903,GO:0008360,GO:0016460,GO:0030018,GO:0032036,GO:0045177,GO:0099738	stress fiber|calcium ion binding|brush border|regulation of cell shape|myosin II complex|Z disc|myosin heavy chain binding|apical part of cell|cell cortex region	ko04670,ko04611,ko04510,ko04810,ko04530	Leukocyte transendothelial migration|Platelet activation|Focal adhesion|Regulation of actin cytoskeleton|Tight junction
LOC102269444	24557	19727.6	29386.4	1.48961	0.574934	0.102333	0.4157	127.884	121.225	106.881	208.05	104.397	203.703	GeneID:102269444,Genbank:XM_005893648.2	myosin regulatory light polypeptide 9, transcript variant X3	GO:0005509,GO:0016459	calcium ion binding|myosin complex	ko04670,ko04611,ko04510,ko04810,ko04530	Leukocyte transendothelial migration|Platelet activation|Focal adhesion|Regulation of actin cytoskeleton|Tight junction
LOC102269524	492.204	458.496	525.913	1.14704	0.197917	0.475881	0.848221	0.918191	0.817447	0.787937	1.19024	1.04797	0.937203	GeneID:102269524,Genbank:XM_005909787.1	unconventional myosin-IXb
LOC102271985	55096.6	55303.6	54889.6	0.992514	-0.0108409	0.95776	1	330.781	371.07	333.502	367.773	314.29	428.02	GeneID:102271985,Genbank:XM_014483664.1	myosin-7-like	GO:0003774,GO:0005516,GO:0005524,GO:0030016,GO:0030017,GO:0032982,GO:0051015	motor activity|calmodulin binding|ATP binding|myofibril|sarcomere|myosin filament|actin filament binding	ko04261,ko04530,ko04260	Adrenergic signaling in cardiomyocytes|Tight junction|Cardiac muscle contraction
LOC102272267	27582.5	25643	29522	1.15127	0.203226	0.468129	0.842246	40.5509	41.4072	31.7764	41.1643	34.7963	63.918	GeneID:102272267,Genbank:XM_014483665.1	myosin-6	GO:0000146,GO:0001701,GO:0001725,GO:0002026,GO:0002027,GO:0005516,GO:0005524,GO:0005829,GO:0005859,GO:0006936,GO:0006941,GO:0007512,GO:0007522,GO:0008016,GO:0008217,GO:0014898,GO:0016459,GO:0016887,GO:0017018,GO:0019901,GO:0030016,GO:0030017,GO:0030018,GO:0030049,GO:0030239,GO:0030509,GO:0030898,GO:0032982,GO:0043462,GO:0045214,GO:0046034,GO:0048739,GO:0051015,GO:0055009,GO:0055010,GO:0060048,GO:…	microfilament motor activity|in utero embryonic development|stress fiber|regulation of the force of heart contraction|regulation of heart rate|calmodulin binding|ATP binding|cytosol|muscle myosin complex|muscle contraction|striated muscle contraction|adult heart development|visceral muscle development|regulation of heart contraction|regulation of blood pressure|cardiac muscle hypertrophy in respo…	ko04261,ko04530,ko04260	Adrenergic signaling in cardiomyocytes|Tight junction|Cardiac muscle contraction
LOC102276416	1.39891	2.79783	0	0	#NAME?	0.391223	0.787711	0	0	0	0	0	0	GeneID:102276416,Genbank:XM_014482238.1	unconventional myosin-XV-like	GO:0003774,GO:0005524,GO:0005737,GO:0016459	motor activity|ATP binding|cytoplasm|myosin complex
LOC102278406	11.1647	11.3315	10.9979	0.97056	-0.0431102	0.950818	1	0.0321314	0	0.165491	0.167879	0.325961	0.06114	GeneID:102278406,Genbank:XM_014476768.1	tropomyosin alpha-4 chain-like	GO:0005862,GO:0005884,GO:0006936,GO:0007015,GO:0008307,GO:0015629,GO:0042802,GO:0042803,GO:0046872,GO:0046982,GO:0051015	muscle thin filament tropomyosin|actin filament|muscle contraction|actin filament organization|structural constituent of muscle|actin cytoskeleton|identical protein binding|protein homodimerization activity|metal ion binding|protein heterodimerization activity|actin filament binding	ko04261,ko04260	Adrenergic signaling in cardiomyocytes|Cardiac muscle contraction
LOC102280045	1411.42	1250.73	1572.11	1.25695	0.329932	0.227196	0.622239	8.58275	7.53157	5.85428	7.37975	12.4482	8.41667	GeneID:102280045,Genbank:XM_005904560.1	myosin-11			ko04530	Tight junction
LOC102283108	290.739	282.197	299.282	1.06054	0.0848034	0.741995	0.963639	0.729735	0.901998	0.884403	0.631285	0.856635	0.87506	GeneID:102283108,Genbank:XM_014478233.1	unconventional myosin-VI	GO:0001726,GO:0003774,GO:0003779,GO:0005516,GO:0005524,GO:0005634,GO:0005654,GO:0005737,GO:0005765,GO:0005794,GO:0005829,GO:0005886,GO:0005902,GO:0005905,GO:0005938,GO:0006886,GO:0006897,GO:0007605,GO:0016020,GO:0016461,GO:0016591,GO:0030048,GO:0030139,GO:0030330,GO:0030665,GO:0031410,GO:0031941,GO:0031965,GO:0032587,GO:0042493,GO:0042802,GO:0043531,GO:0045177,GO:0045296,GO:0045944,GO:0048471,GO:…	ruffle|motor activity|actin binding|calmodulin binding|ATP binding|nucleus|nucleoplasm|cytoplasm|lysosomal membrane|Golgi apparatus|cytosol|plasma membrane|microvillus|clathrin-coated pit|cell cortex|intracellular protein transport|endocytosis|sensory perception of sound|membrane|unconventional myosin complex|DNA-directed RNA polymerase II, holoenzyme|actin filament-based movement|endocytic vesic…
MYH3	138.322	162.332	114.311	0.704178	-0.505988	0.182298	0.560282	0.475369	0.294792	0.243293	0.175642	0.243782	0.353912	GeneID:102283722,Genbank:XM_005907198.2	myosin-3	GO:0000146,GO:0003009,GO:0005516,GO:0005524,GO:0005829,GO:0005859,GO:0007517,GO:0017018,GO:0030017,GO:0030048,GO:0030049,GO:0030326,GO:0032982,GO:0042623,GO:0045214,GO:0046034,GO:0051015,GO:0060325,GO:0070062	microfilament motor activity|skeletal muscle contraction|calmodulin binding|ATP binding|cytosol|muscle myosin complex|muscle organ development|myosin phosphatase activity|sarcomere|actin filament-based movement|muscle filament sliding|embryonic limb morphogenesis|myosin filament|ATPase activity, coupled|sarcomere organization|ATP metabolic process|actin filament binding|face morphogenesis|extrace…	ko04530	Tight junction
MYH2	881014	1.14345e+06	618578	0.540976	-0.886364	0.096992	0.4049	914.847	1541.36	2318.08	796.611	806.074	1126.27	GeneID:102283996,Genbank:XM_014481982.1	myosin-2	GO:0003774,GO:0005516,GO:0005524,GO:0030016,GO:0030017,GO:0032982,GO:0051015	motor activity|calmodulin binding|ATP binding|myofibril|sarcomere|myosin filament|actin filament binding	ko04530	Tight junction
MYH1	462646	463838	461454	0.994859	-0.00743582	0.980497	1	1069.48	669.664	120.065	456.415	771.931	749.497	GeneID:102284275,Genbank:XM_005907200.2	myosin-1	GO:0003774,GO:0005516,GO:0005524,GO:0005859,GO:0030016,GO:0032982,GO:0036464,GO:0051015	motor activity|calmodulin binding|ATP binding|muscle myosin complex|myofibril|myosin filament|cytoplasmic ribonucleoprotein granule|actin filament binding	ko04530	Tight junction
MYH4	11643.7	12913.9	10373.6	0.803293	-0.316002	0.516598	0.872801	20.9077	16.5372	11.5169	8.1422	11.6089	14.2031	GeneID:102284556,Genbank:XM_005907201.1	myosin-4	GO:0003774,GO:0005516,GO:0005524,GO:0014823,GO:0030016,GO:0032982,GO:0051015	motor activity|calmodulin binding|ATP binding|response to activity|myofibril|myosin filament|actin filament binding	ko04530	Tight junction
LOC102284840	30843.5	30827.6	30859.3	1.00103	0.00148311	0.976179	1	72.2805	34.7411	34.6822	40.4659	51.9413	55.0781	GeneID:102284840,Genbank:XM_005907202.2	myosin-8	GO:0000146,GO:0003009,GO:0005524,GO:0005737,GO:0016459,GO:0016887,GO:0030016,GO:0030049,GO:0032982,GO:0046034,GO:0051015	microfilament motor activity|skeletal muscle contraction|ATP binding|cytoplasm|myosin complex|ATPase activity|myofibril|muscle filament sliding|myosin filament|ATP metabolic process|actin filament binding	ko04530	Tight junction
LOC102285696	40.8027	34.8651	46.7403	1.34061	0.422885	0.476512	0.848444	0.123624	0.151459	0.0194184	0.105935	0.152957	0.0772442	GeneID:102285696,Genbank:XM_005909675.1	unconventional myosin-Vc	GO:0003774,GO:0003779,GO:0005516,GO:0005524,GO:0016459,GO:0070062	motor activity|actin binding|calmodulin binding|ATP binding|myosin complex|extracellular exosome
LOC102286745	1873.66	2066.04	1681.27	0.813766	-0.297314	0.289659	0.693703	42.4878	64.192	52.4762	36.6507	37.8888	44.8744	GeneID:102286745,Genbank:XM_005911517.1	tropomyosin alpha-3 chain			ko04261,ko04260	Adrenergic signaling in cardiomyocytes|Cardiac muscle contraction
LOC106701553	161.994	136.934	187.054	1.36601	0.449968	0.206302	0.59945	0.372418	0.381813	0.380991	0.596677	0.306219	0.518022	GeneID:106701553,Genbank:XM_014482942.1	unconventional myosin-IXb-like
MPRIP	13361.1	14063.9	12658.4	0.900063	-0.151902	0.46333	0.839286	52.1386	46.0006	45.9311	50.8788	43.3547	45.814	GeneID:102271987,Genbank:XM_014477494.1	myosin phosphatase Rho interacting protein	GO:0003779,GO:0005829,GO:0005925,GO:0015629,GO:0045296	actin binding|cytosol|focal adhesion|actin cytoskeleton|cadherin binding
MYBPC1	492615	527561	457669	0.867519	-0.205033	0.350444	0.75104	899.78	974.588	1171.17	910.467	725.286	999.096	GeneID:102267700,Genbank:XM_005898595.1	myosin binding protein C, slow type, transcript variant X3	GO:0005829,GO:0005859,GO:0006941,GO:0007015,GO:0007155,GO:0008307,GO:0030016,GO:0030018,GO:0030049,GO:0031430,GO:0031432,GO:0032982,GO:0045214,GO:0051015,GO:0051371,GO:0071688,GO:0097493,GO:1903955	cytosol|muscle myosin complex|striated muscle contraction|actin filament organization|cell adhesion|structural constituent of muscle|myofibril|Z disc|muscle filament sliding|M band|titin binding|myosin filament|sarcomere organization|actin filament binding|muscle alpha-actinin binding|striated muscle myosin thick filament assembly|structural molecule activity conferring elasticity|positive regula…
MYBPC2	454467	477367	431566	0.904054	-0.14552	0.47768	0.848779	1242.5	918.864	940.783	920.058	1035.8	1056.43	GeneID:102267336,Genbank:XM_005905040.2	myosin binding protein C, fast type, transcript variant X2	GO:0005200,GO:0005856,GO:0005859,GO:0006936,GO:0006941,GO:0007015,GO:0007155,GO:0008307,GO:0030018,GO:0031430,GO:0032982,GO:0045214,GO:0051015,GO:0051371,GO:0071688,GO:0097493	structural constituent of cytoskeleton|cytoskeleton|muscle myosin complex|muscle contraction|striated muscle contraction|actin filament organization|cell adhesion|structural constituent of muscle|Z disc|M band|myosin filament|sarcomere organization|actin filament binding|muscle alpha-actinin binding|striated muscle myosin thick filament assembly|structural molecule activity conferring elasticity
MYBPC3	0.82244	1.64488	0	0	#NAME?	0.619235	0.918933	0	0	0	0	0	0	GeneID:102280788,Genbank:XM_014479187.1	myosin binding protein C, cardiac
MYBPH	8167.31	10406.9	5927.77	0.569602	-0.811975	0.301232	0.704956	71.5898	49.5019	8.37781	28.3527	22.687	30.5284	GeneID:102269143,Genbank:XM_005891880.2	myosin binding protein H, transcript variant X1	GO:0005859,GO:0006942,GO:0007015,GO:0007155,GO:0008307,GO:0030018,GO:0031430,GO:0032982,GO:0045214,GO:0051015,GO:0051371,GO:0071688,GO:0097493	muscle myosin complex|regulation of striated muscle contraction|actin filament organization|cell adhesion|structural constituent of muscle|Z disc|M band|myosin filament|sarcomere organization|actin filament binding|muscle alpha-actinin binding|striated muscle myosin thick filament assembly|structural molecule activity conferring elasticity
MYBPHL	54.6944	47.9788	61.4099	1.27994	0.356075	0.558217	0.889072	0.0201166	0.177595	0.0803589	0.248679	0.499712	0.282782	GeneID:102287309,Genbank:XM_005891316.1	myosin binding protein H-like	GO:0005859,GO:0006941,GO:0007015,GO:0008307,GO:0030018,GO:0031430,GO:0045214,GO:0051015,GO:0051371,GO:0071688,GO:0097493	muscle myosin complex|striated muscle contraction|actin filament organization|structural constituent of muscle|Z disc|M band|sarcomere organization|actin filament binding|muscle alpha-actinin binding|striated muscle myosin thick filament assembly|structural molecule activity conferring elasticity
MYH10	1318.97	1385.67	1252.27	0.903728	-0.14604	0.693488	0.949232	1.35876	1.74329	2.27693	1.56167	1.36041	2.06078	GeneID:102280825,Genbank:XM_005907553.2	myosin, heavy chain 10, non-muscle, transcript variant X2	GO:0000146,GO:0000281,GO:0001725,GO:0005516,GO:0005524,GO:0005829,GO:0005844,GO:0005938,GO:0007155,GO:0008360,GO:0016460,GO:0030027,GO:0030048,GO:0030496,GO:0030898,GO:0031032,GO:0032154,GO:0035613,GO:0043531,GO:0048027,GO:0050714,GO:0051015,GO:0097513	microfilament motor activity|mitotic cytokinesis|stress fiber|calmodulin binding|ATP binding|cytosol|polysome|cell cortex|cell adhesion|regulation of cell shape|myosin II complex|lamellipodium|actin filament-based movement|midbody|actin-dependent ATPase activity|actomyosin structure organization|cleavage furrow|RNA stem-loop binding|ADP binding|mRNA 5'-UTR binding|positive regulation of protein s…	ko04530	Tight junction
MYH13	1115.79	1105.63	1125.94	1.01837	0.0262649	0.978896	1	3.20637	2.62148	0.830941	1.62694	3.64507	2.62976	GeneID:102285385,Genbank:XM_014481981.1	myosin, heavy chain 13, skeletal muscle	GO:0003774,GO:0005516,GO:0005524,GO:0030016,GO:0032982,GO:0051015	motor activity|calmodulin binding|ATP binding|myofibril|myosin filament|actin filament binding	ko04530	Tight junction
MYH14	10283.3	7380.36	13186.2	1.78667	0.83727	7.54644e-05	0.00311189	15.3563	10.8164	10.643	23.9052	23.5213	23.187	GeneID:102283624,Genbank:XM_014481214.1	myosin, heavy chain 14, non-muscle	GO:0000146,GO:0001725,GO:0003009,GO:0005516,GO:0005524,GO:0005829,GO:0005903,GO:0007519,GO:0007605,GO:0008360,GO:0016020,GO:0016460,GO:0016887,GO:0019228,GO:0030048,GO:0030424,GO:0030426,GO:0030898,GO:0031032,GO:0042641,GO:0043209,GO:0051015,GO:0070062,GO:0070584,GO:0071625,GO:0097513	microfilament motor activity|stress fiber|skeletal muscle contraction|calmodulin binding|ATP binding|cytosol|brush border|skeletal muscle tissue development|sensory perception of sound|regulation of cell shape|membrane|myosin II complex|ATPase activity|neuronal action potential|actin filament-based movement|axon|growth cone|actin-dependent ATPase activity|actomyosin structure organization|actomyo…	ko04530	Tight junction
MYH15	59.1866	48.5852	69.7881	1.43641	0.522464	0.586782	0.907199	0.137599	0.123761	0	0.151902	0.0114854	0.166563	GeneID:102272410,Genbank:XM_005905923.1	myosin, heavy chain 15	GO:0002074,GO:0003774,GO:0005516,GO:0005524,GO:0030016,GO:0032982,GO:0051015	extraocular skeletal muscle development|motor activity|calmodulin binding|ATP binding|myofibril|myosin filament|actin filament binding	ko04530	Tight junction
MYH7	589783	596567	582998	0.977254	-0.0331943	0.962194	1	728.163	774.577	701.869	725.854	642.745	968.934	GeneID:102273976,Genbank:XM_005909803.2	myosin, heavy chain 7, cardiac muscle, beta	GO:0003774,GO:0005516,GO:0005524,GO:0030016,GO:0030017,GO:0032982,GO:0051015	motor activity|calmodulin binding|ATP binding|myofibril|sarcomere|myosin filament|actin filament binding	ko04261,ko04530,ko04260	Adrenergic signaling in cardiomyocytes|Tight junction|Cardiac muscle contraction
MYH7B	3113.61	2234.59	3992.64	1.78675	0.837337	0.00034703	0.00986091	2.67147	2.78775	1.41933	4.82135	4.49952	4.39983	GeneID:102268268,Genbank:XM_014479674.1	myosin, heavy chain 7B, cardiac muscle, beta	GO:0003774,GO:0005524,GO:0016020,GO:0032982,GO:0051015,GO:0097512	motor activity|ATP binding|membrane|myosin filament|actin filament binding|cardiac myofibril	ko04530	Tight junction
MYH9	4987.17	4708.43	5265.91	1.1184	0.161438	0.389302	0.785621	6.11189	6.76213	6.71397	6.27463	7.61283	9.48172	GeneID:102284926,Genbank:XM_014478063.1	myosin, heavy chain 9, non-muscle			ko04530	Tight junction
MYL1	138446	174031	102861	0.591047	-0.758654	0.15021	0.50996	493.189	279.058	263.305	141.358	163.362	291.551	GeneID:102266905,Genbank:XM_005888991.2	myosin, light chain 1, alkali	GO:0005509,GO:0006936,GO:0016459,GO:0030016	calcium ion binding|muscle contraction|myosin complex|myofibril
MYL10	1.03847	0	2.07694	Inf	Inf	0.522276	0.875396	0	0	0	0.0611759	0	0	GeneID:102270468,Genbank:XM_014477317.1	myosin, light chain 10, regulatory	GO:0005509,GO:0005739	calcium ion binding|mitochondrion
MYL2	141259	144496	138023	0.955204	-0.0661191	0.807563	0.989658	859.853	1202.62	952.587	989.526	882.907	1010.96	GeneID:102275987,Genbank:XM_014478720.1	myosin, light chain 2, regulatory, cardiac, slow, transcript variant X3	GO:0002026,GO:0005509,GO:0007507,GO:0016459,GO:0031672,GO:0060047,GO:0098735	regulation of the force of heart contraction|calcium ion binding|heart development|myosin complex|A band|heart contraction|positive regulation of the force of heart contraction	ko04670,ko04261,ko04810,ko04530,ko04510,ko04260	Leukocyte transendothelial migration|Adrenergic signaling in cardiomyocytes|Regulation of actin cytoskeleton|Tight junction|Focal adhesion|Cardiac muscle contraction
MYL3	10621.2	11012.1	10230.3	0.929004	-0.106244	0.980128	1	64.6293	238.346	68.4114	13.195	177.413	200.971	GeneID:102264943,Genbank:XM_005910743.2	myosin, light chain 3, alkali	GO:0002026,GO:0003785,GO:0005509,GO:0006942,GO:0016459,GO:0031672,GO:0031674,GO:0055010,GO:0060048	regulation of the force of heart contraction|actin monomer binding|calcium ion binding|regulation of striated muscle contraction|myosin complex|A band|I band|ventricular cardiac muscle tissue morphogenesis|cardiac muscle contraction	ko04261,ko04260	Adrenergic signaling in cardiomyocytes|Cardiac muscle contraction
MYL4	0.152501	0	0.305002	Inf	Inf	0.998803	1	0	0	0	0	0	0.0314668	GeneID:102269199,Genbank:XM_005905337.2	myosin, light chain 4, alkali	GO:0002026,GO:0003785,GO:0005509,GO:0016459,GO:0031672,GO:0032781,GO:0051015,GO:0060048	regulation of the force of heart contraction|actin monomer binding|calcium ion binding|myosin complex|A band|positive regulation of ATPase activity|actin filament binding|cardiac muscle contraction	ko04261,ko04260	Adrenergic signaling in cardiomyocytes|Cardiac muscle contraction
MYL6	2769.86	2938.88	2600.83	0.884973	-0.176295	0.424814	0.814801	12.9626	11.3571	10.4883	8.22059	9.21254	9.28945	GeneID:102275450,Genbank:XM_014480695.1	myosin, light chain 6, alkali, smooth muscle and non-muscle, transcript variant X3	GO:0003774,GO:0005509,GO:0006936,GO:0007519,GO:0008307,GO:0016459,GO:0016461,GO:0030049,GO:0030898	motor activity|calcium ion binding|muscle contraction|skeletal muscle tissue development|structural constituent of muscle|myosin complex|unconventional myosin complex|muscle filament sliding|actin-dependent ATPase activity	ko04921,ko04270	Oxytocin signaling pathway|Vascular smooth muscle contraction
MYL6B	11389.3	8580.87	14197.8	1.65458	0.726468	0.189942	0.57294	130.818	84.9657	144.113	296.057	97.8281	227.476	GeneID:102275160,Genbank:XM_005903425.2	myosin, light chain 6B, alkali, smooth muscle and non-muscle	GO:0003774,GO:0005509,GO:0006936,GO:0007519,GO:0008307,GO:0016459,GO:0016461,GO:0030049	motor activity|calcium ion binding|muscle contraction|skeletal muscle tissue development|structural constituent of muscle|myosin complex|unconventional myosin complex|muscle filament sliding	ko04921,ko04270	Oxytocin signaling pathway|Vascular smooth muscle contraction
MYL9	410.65	450.315	370.985	0.823833	-0.279575	0.329938	0.732055	4.54067	4.44037	4.04168	3.04602	4.79635	4.27348	GeneID:102265044,Genbank:XM_005896018.2	myosin, light chain 9, regulatory, transcript variant X2	GO:0001725,GO:0005509,GO:0005859,GO:0008307,GO:0030018,GO:0030239,GO:0032036,GO:0045159,GO:0046982	stress fiber|calcium ion binding|muscle myosin complex|structural constituent of muscle|Z disc|myofibril assembly|myosin heavy chain binding|myosin II binding|protein heterodimerization activity	ko04024,ko04921,ko04670,ko04510,ko04810,ko04530,ko04270,ko04022	cAMP signaling pathway|Oxytocin signaling pathway|Leukocyte transendothelial migration|Focal adhesion|Regulation of actin cytoskeleton|Tight junction|Vascular smooth muscle contraction|cGMP-PKG signaling pathway
MYLIP	7528.96	3649.93	11408	3.12554	1.6441	0.000421227	0.0115261	13.4815	17.905	14.8008	65.6054	35.1103	42.7105	GeneID:102265899,Genbank:XM_005898223.1	myosin regulatory light chain interacting protein	GO:0000209,GO:0004842,GO:0005622,GO:0005829,GO:0005886,GO:0006928,GO:0007399,GO:0008092,GO:0010989,GO:0016567,GO:0031648,GO:0032802,GO:0032803,GO:0042632,GO:0042787,GO:0045732,GO:0046872,GO:0061630	protein polyubiquitination|ubiquitin-protein transferase activity|intracellular|cytosol|plasma membrane|movement of cell or subcellular component|nervous system development|cytoskeletal protein binding|negative regulation of low-density lipoprotein particle clearance|protein ubiquitination|protein destabilization|low-density lipoprotein particle receptor catabolic process|regulation of low-densit…
MYLK	1340.12	1269.48	1410.76	1.11129	0.152236	0.562172	0.891585	1.76819	1.71776	1.10496	1.36713	2.0605	1.94203	GeneID:102269080,Genbank:XM_014477463.1	myosin light chain kinase, transcript variant X1			ko04971,ko04921,ko04510,ko04020,ko04810,ko04611,ko04270,ko04022	Gastric acid secretion|Oxytocin signaling pathway|Focal adhesion|Calcium signaling pathway|Regulation of actin cytoskeleton|Platelet activation|Vascular smooth muscle contraction|cGMP-PKG signaling pathway
MYLK2	35884.4	35185.3	36583.6	1.03974	0.056222	0.881181	1	148.373	89.1547	114.504	80.4916	174.427	141.456	GeneID:102276600,Genbank:XM_014479485.1	myosin light chain kinase 2, transcript variant X1	GO:0004687,GO:0005516,GO:0005524,GO:0005634,GO:0005737,GO:0006941,GO:0007274,GO:0010628,GO:0014816,GO:0018105,GO:0018107,GO:0032971,GO:0035556,GO:0035914,GO:0046777,GO:0055008	myosin light chain kinase activity|calmodulin binding|ATP binding|nucleus|cytoplasm|striated muscle contraction|neuromuscular synaptic transmission|positive regulation of gene expression|skeletal muscle satellite cell differentiation|peptidyl-serine phosphorylation|peptidyl-threonine phosphorylation|regulation of muscle filament sliding|intracellular signal transduction|skeletal muscle cell diffe…	ko04971,ko04921,ko04510,ko04020,ko04810,ko04611,ko04270,ko04022	Gastric acid secretion|Oxytocin signaling pathway|Focal adhesion|Calcium signaling pathway|Regulation of actin cytoskeleton|Platelet activation|Vascular smooth muscle contraction|cGMP-PKG signaling pathway
MYLK3	1934.08	1558.09	2310.07	1.48263	0.568162	0.136916	0.48754	5.75001	4.80025	4.98603	5.81366	11.4524	6.90139	GeneID:102275601,Genbank:XM_005892424.2	myosin light chain kinase 3	GO:0004687,GO:0005524,GO:0005737	myosin light chain kinase activity|ATP binding|cytoplasm	ko04971,ko04921,ko04510,ko04020,ko04810,ko04611,ko04270,ko04022	Gastric acid secretion|Oxytocin signaling pathway|Focal adhesion|Calcium signaling pathway|Regulation of actin cytoskeleton|Platelet activation|Vascular smooth muscle contraction|cGMP-PKG signaling pathway
MYLK4	175.59	297.741	53.4384	0.17948	-2.47811	1.85605e-11	7.13188e-09	1.17579	1.76024	1.71799	0.348488	0.353192	0.493674	GeneID:102264349,Genbank:XM_014482290.1	myosin light chain kinase family, member 4	GO:0004687,GO:0005524,GO:0005622,GO:0018105,GO:0018107,GO:0035556,GO:0070062	myosin light chain kinase activity|ATP binding|intracellular|peptidyl-serine phosphorylation|peptidyl-threonine phosphorylation|intracellular signal transduction|extracellular exosome	ko04971,ko04921,ko04510,ko04020,ko04810,ko04611,ko04270,ko04022	Gastric acid secretion|Oxytocin signaling pathway|Focal adhesion|Calcium signaling pathway|Regulation of actin cytoskeleton|Platelet activation|Vascular smooth muscle contraction|cGMP-PKG signaling pathway
MYLPF	343059	360234	325884	0.904645	-0.144576	0.531075	0.878616	4671.45	5801.67	5378.31	5140.78	4402.12	5510.55	GeneID:102283826,Genbank:XM_005888813.2	myosin light chain, phosphorylatable, fast skeletal muscle, transcript variant X1	GO:0005509,GO:0007519,GO:0008307,GO:0016459	calcium ion binding|skeletal muscle tissue development|structural constituent of muscle|myosin complex	ko04670,ko04510,ko04810,ko04530	Leukocyte transendothelial migration|Focal adhesion|Regulation of actin cytoskeleton|Tight junction
MYO10	1760.21	2113.19	1407.24	0.665929	-0.586559	0.217653	0.61185	3.06839	3.98921	1.53952	1.92411	2.1806	1.89276	GeneID:102272380,Genbank:XM_005898541.2	myosin X	GO:0001726,GO:0005516,GO:0005524,GO:0005547,GO:0005829,GO:0005938,GO:0007165,GO:0008360,GO:0016459,GO:0030027,GO:0030705,GO:0030898,GO:0031527,GO:0032433,GO:0051015,GO:0051489,GO:0060002	ruffle|calmodulin binding|ATP binding|phosphatidylinositol-3,4,5-trisphosphate binding|cytosol|cell cortex|signal transduction|regulation of cell shape|myosin complex|lamellipodium|cytoskeleton-dependent intracellular transport|actin-dependent ATPase activity|filopodium membrane|filopodium tip|actin filament binding|regulation of filopodium assembly|plus-end directed microfilament motor activity	ko04666	Fc gamma R-mediated phagocytosis
MYO15A	2.73123	1.64488	3.81759	2.32089	1.21468	0.703201	0.952301	0	0	0.0071283	0.00805149	0	0	GeneID:102273402,Genbank:XM_005893493.1	myosin XVA	GO:0003774,GO:0003779,GO:0005516,GO:0005524,GO:0005737,GO:0007605,GO:0007626,GO:0016459,GO:0032420,GO:0042472,GO:0070062	motor activity|actin binding|calmodulin binding|ATP binding|cytoplasm|sensory perception of sound|locomotory behavior|myosin complex|stereocilium|inner ear morphogenesis|extracellular exosome
MYO16	18.0602	24.6798	11.4405	0.463558	-1.10918	0.240512	0.637758	0.0455058	0.0562951	0.0562924	0.00983329	0.0260606	0.0310368	GeneID:102275548,Genbank:XM_005904330.1	myosin XVI	GO:0003774,GO:0005524,GO:0005654,GO:0005737,GO:0005886,GO:0008285,GO:0016459,GO:0021549,GO:0048471,GO:0051015,GO:2000134	motor activity|ATP binding|nucleoplasm|cytoplasm|plasma membrane|negative regulation of cell proliferation|myosin complex|cerebellum development|perinuclear region of cytoplasm|actin filament binding|negative regulation of G1/S transition of mitotic cell cycle
MYO18A	24582.9	21557.6	27608.1	1.28067	0.356894	0.269502	0.67284	28.2975	23.7244	18.2847	39.5134	22.0288	34.6766	GeneID:102271582,Genbank:XM_005888202.2	myosin XVIIIA	GO:0000139,GO:0003677,GO:0003723,GO:0005524,GO:0005793,GO:0005802,GO:0006259,GO:0007030,GO:0009986,GO:0016020,GO:0016459,GO:0016477,GO:0031032,GO:0042641,GO:0043030,GO:0043066,GO:0043531,GO:0048194,GO:0050714,GO:0051015,GO:0090161,GO:0090164,GO:1903028	Golgi membrane|DNA binding|RNA binding|ATP binding|endoplasmic reticulum-Golgi intermediate compartment|trans-Golgi network|DNA metabolic process|Golgi organization|cell surface|membrane|myosin complex|cell migration|actomyosin structure organization|actomyosin|regulation of macrophage activation|negative regulation of apoptotic process|ADP binding|Golgi vesicle budding|positive regulation of pro…
MYO18B	52497.5	48877	56118	1.14815	0.199309	0.317019	0.720281	55.1747	56.3171	43.9966	71.8694	54.5283	63.8309	GeneID:102287959,Genbank:XM_005889846.2	myosin XVIIIB	GO:0003774,GO:0003779,GO:0005524,GO:0005634,GO:0016461,GO:0030017	motor activity|actin binding|ATP binding|nucleus|unconventional myosin complex|sarcomere
MYO19	199.527	200.729	198.324	0.988017	-0.017392	0.981883	1	0.293181	0.443324	0.564951	0.399649	0.377726	0.299589	GeneID:102266647,Genbank:XM_005892314.2	myosin XIX	GO:0003779,GO:0005524,GO:0005739,GO:0005741,GO:0005829,GO:0016459,GO:0016887,GO:0032027,GO:0032465,GO:0034642,GO:0060002,GO:0090140	actin binding|ATP binding|mitochondrion|mitochondrial outer membrane|cytosol|myosin complex|ATPase activity|myosin light chain binding|regulation of cytokinesis|mitochondrion migration along actin filament|plus-end directed microfilament motor activity|regulation of mitochondrial fission
MYO1A	8.08273	8.26925	7.89622	0.95489	-0.0665938	1	1	0.00496486	0.0306077	0	0	0	0	GeneID:102264782,Genbank:XM_005901708.1	myosin IA, transcript variant X2	GO:0003774,GO:0005516,GO:0005524,GO:0005737,GO:0005902,GO:0005903,GO:0007605,GO:0009925,GO:0016323,GO:0016324,GO:0016328,GO:0016459,GO:0030033,GO:0030864,GO:0031941,GO:0044853,GO:0051015,GO:0051648	motor activity|calmodulin binding|ATP binding|cytoplasm|microvillus|brush border|sensory perception of sound|basal plasma membrane|basolateral plasma membrane|apical plasma membrane|lateral plasma membrane|myosin complex|microvillus assembly|cortical actin cytoskeleton|filamentous actin|plasma membrane raft|actin filament binding|vesicle localization
MYO1B	1022.78	943.305	1102.25	1.1685	0.224657	0.315314	0.718861	1.92206	2.30721	1.91631	1.80734	2.53107	2.44443	GeneID:102284440,Genbank:XM_014480535.1	myosin IB	GO:0000146,GO:0005516,GO:0005524,GO:0005546,GO:0005547,GO:0005737,GO:0005769,GO:0005884,GO:0005886,GO:0005903,GO:0006892,GO:0007015,GO:0010008,GO:0016459,GO:0030048,GO:0030175,GO:0030898,GO:0045177,GO:0045296,GO:0048471,GO:0051015,GO:0051017,GO:0070062,GO:0071944	microfilament motor activity|calmodulin binding|ATP binding|phosphatidylinositol-4,5-bisphosphate binding|phosphatidylinositol-3,4,5-trisphosphate binding|cytoplasm|early endosome|actin filament|plasma membrane|brush border|post-Golgi vesicle-mediated transport|actin filament organization|endosome membrane|myosin complex|actin filament-based movement|filopodium|actin-dependent ATPase activity|api…
MYO1C	4222.89	4065.62	4380.16	1.07737	0.10751	0.571568	0.896964	7.68686	9.93741	10.5272	11.9858	9.71598	10.9968	GeneID:102279125,Genbank:XM_005888233.2	myosin IC	GO:0001726,GO:0003774,GO:0003779,GO:0005102,GO:0005516,GO:0005524,GO:0005643,GO:0005730,GO:0005902,GO:0005903,GO:0006612,GO:0008022,GO:0009925,GO:0016328,GO:0016459,GO:0016604,GO:0017160,GO:0030050,GO:0030659,GO:0031941,GO:0038089,GO:0045121,GO:0045335,GO:0051028,GO:0060171,GO:0071346,GO:0090314,GO:1900078,GO:1900748,GO:2000810	ruffle|motor activity|actin binding|receptor binding|calmodulin binding|ATP binding|nuclear pore|nucleolus|microvillus|brush border|protein targeting to membrane|protein C-terminus binding|basal plasma membrane|lateral plasma membrane|myosin complex|nuclear body|Ral GTPase binding|vesicle transport along actin filament|cytoplasmic vesicle membrane|filamentous actin|positive regulation of cell mig…
MYO1D	283.339	277.863	288.816	1.03942	0.0557754	0.890356	1	0.712384	0.724639	1.09325	0.838356	1.12118	0.698881	GeneID:102284237,Genbank:XM_005896664.1	myosin ID, transcript variant X1	GO:0003774,GO:0005516,GO:0005524,GO:0005768,GO:0005829,GO:0005903,GO:0010923,GO:0016323,GO:0016459,GO:0030424,GO:0030898,GO:0031410,GO:0043005,GO:0043025,GO:0043209,GO:0051015,GO:0051641,GO:0061502,GO:0097440	motor activity|calmodulin binding|ATP binding|endosome|cytosol|brush border|negative regulation of phosphatase activity|basolateral plasma membrane|myosin complex|axon|actin-dependent ATPase activity|cytoplasmic vesicle|neuron projection|neuronal cell body|myelin sheath|actin filament binding|cellular localization|early endosome to recycling endosome transport|apical dendrite
MYO1E	533.168	633.554	432.783	0.683103	-0.549825	0.0337716	0.22506	1.48298	0.90529	1.70964	0.737291	0.91626	0.998731	GeneID:102286253,Genbank:XM_005889914.2	myosin IE	GO:0000146,GO:0001570,GO:0001701,GO:0003094,GO:0003774,GO:0005516,GO:0005524,GO:0005737,GO:0005856,GO:0005903,GO:0005911,GO:0005912,GO:0006807,GO:0006897,GO:0015629,GO:0016459,GO:0030048,GO:0030136,GO:0032836,GO:0035091,GO:0035166,GO:0042623,GO:0048008,GO:0051015,GO:0070062,GO:0072015	microfilament motor activity|vasculogenesis|in utero embryonic development|glomerular filtration|motor activity|calmodulin binding|ATP binding|cytoplasm|cytoskeleton|brush border|cell-cell junction|adherens junction|nitrogen compound metabolic process|endocytosis|actin cytoskeleton|myosin complex|actin filament-based movement|clathrin-coated vesicle|glomerular basement membrane development|phosph…
MYO1F	63.7787	53.7951	73.7623	1.37117	0.455409	0.526088	0.877041	0.120369	0.0487084	0.237056	0.120614	0.289724	0.194761	GeneID:102272819,Genbank:XM_005890714.1	myosin IF	GO:0003774,GO:0003779,GO:0005516,GO:0005524,GO:0016461	motor activity|actin binding|calmodulin binding|ATP binding|unconventional myosin complex
MYO1G	24.0813	23.8962	24.2663	1.01549	0.0221735	0.996829	1	0.0774115	0.0274298	0.0839448	0.0626431	0.133247	0.0489952	GeneID:102266076,Genbank:XM_005891871.2	myosin IG	GO:0001891,GO:0002456,GO:0003774,GO:0003779,GO:0005516,GO:0005524,GO:0005546,GO:0005547,GO:0005886,GO:0005902,GO:0006887,GO:0016020,GO:0016459,GO:0030027,GO:0030175,GO:0031256,GO:0031589,GO:0038096,GO:0043325,GO:0070062,GO:0071976,GO:0072678	phagocytic cup|T cell mediated immunity|motor activity|actin binding|calmodulin binding|ATP binding|phosphatidylinositol-4,5-bisphosphate binding|phosphatidylinositol-3,4,5-trisphosphate binding|plasma membrane|microvillus|exocytosis|membrane|myosin complex|lamellipodium|filopodium|leading edge membrane|cell-substrate adhesion|Fc-gamma receptor signaling pathway involved in phagocytosis|phosphati…
MYO1H	0.15425	0.308499	0	0	#NAME?	1	1	0.00684362	0	0	0	0	0	GeneID:102277464,Genbank:XM_005891516.1	myosin IH	GO:0003774,GO:0003779,GO:0005524,GO:0016459	motor activity|actin binding|ATP binding|myosin complex
MYO3A	6.59636	8.08269	5.11004	0.632221	-0.661499	0.723699	0.954125	0.0491141	0	0.00440197	0.0214283	0	0.00387805	GeneID:102276887,Genbank:XM_005908809.1	myosin IIIA	GO:0000146,GO:0003779,GO:0004672,GO:0004674,GO:0005516,GO:0005524,GO:0005737,GO:0007601,GO:0007605,GO:0016459,GO:0030175,GO:0030898,GO:0031941,GO:0032426,GO:0032433,GO:0043531,GO:0046777,GO:0050896,GO:0060002,GO:0090103	microfilament motor activity|actin binding|protein kinase activity|protein serine/threonine kinase activity|calmodulin binding|ATP binding|cytoplasm|visual perception|sensory perception of sound|myosin complex|filopodium|actin-dependent ATPase activity|filamentous actin|stereocilium tip|filopodium tip|ADP binding|protein autophosphorylation|response to stimulus|plus-end directed microfilament mot…	ko04745	Phototransduction - fly
MYO3B	13.5431	16.1417	10.9444	0.678024	-0.560592	0.683578	0.949232	0.0101305	0.010852	0.0586538	0.0162433	0.0227719	0.00974751	GeneID:102271577,Genbank:XM_014478417.1	myosin IIIB	GO:0003774,GO:0003779,GO:0004674,GO:0005524,GO:0005737,GO:0007601,GO:0007605,GO:0016459,GO:0032426,GO:0050896,GO:0090103	motor activity|actin binding|protein serine/threonine kinase activity|ATP binding|cytoplasm|visual perception|sensory perception of sound|myosin complex|stereocilium tip|response to stimulus|cochlea morphogenesis	ko04745	Phototransduction - fly
MYO5A	887.768	962.357	813.179	0.844987	-0.242999	0.542386	0.88467	1.27433	1.6349	0.960389	0.911752	1.56455	0.728509	GeneID:102285406,Genbank:XM_014482916.1	myosin VA
MYO5B	442.517	343.848	541.185	1.5739	0.654348	0.0944634	0.399873	0.544167	0.450563	0.496831	0.484493	1.08791	1.0934	GeneID:102270427,Genbank:XM_005886712.2	myosin VB	GO:0000146,GO:0003091,GO:0003779,GO:0005516,GO:0005524,GO:0015031,GO:0016192,GO:0016459,GO:0017137,GO:0030659,GO:0032439,GO:0043234,GO:0045179,GO:0070062	microfilament motor activity|renal water homeostasis|actin binding|calmodulin binding|ATP binding|protein transport|vesicle-mediated transport|myosin complex|Rab GTPase binding|cytoplasmic vesicle membrane|endosome localization|protein complex|apical cortex|extracellular exosome
MYO5C	63.5711	55.121	72.0212	1.3066	0.385821	0.455334	0.835088	0.187895	0.234341	0.100727	0.16563	0.30795	0.155522	GeneID:102279375,Genbank:XM_005900472.2	myosin VC	GO:0003774,GO:0003779,GO:0005516,GO:0005524,GO:0016459,GO:0070062	motor activity|actin binding|calmodulin binding|ATP binding|myosin complex|extracellular exosome
MYO6	201.009	187.521	214.498	1.14386	0.193907	0.567187	0.893702	1.1564	0.98824	1.04982	1.01003	1.01763	1.18247	GeneID:102274581,Genbank:XM_005897946.1	myosin VI	GO:0001726,GO:0003774,GO:0003779,GO:0005516,GO:0005524,GO:0005634,GO:0005654,GO:0005737,GO:0005765,GO:0005794,GO:0005829,GO:0005886,GO:0005902,GO:0005905,GO:0005938,GO:0006886,GO:0006897,GO:0007605,GO:0016020,GO:0016461,GO:0016591,GO:0030048,GO:0030139,GO:0030330,GO:0030665,GO:0031410,GO:0031941,GO:0031965,GO:0032587,GO:0042493,GO:0042802,GO:0043531,GO:0045177,GO:0045296,GO:0045944,GO:0048471,GO:…	ruffle|motor activity|actin binding|calmodulin binding|ATP binding|nucleus|nucleoplasm|cytoplasm|lysosomal membrane|Golgi apparatus|cytosol|plasma membrane|microvillus|clathrin-coated pit|cell cortex|intracellular protein transport|endocytosis|sensory perception of sound|membrane|unconventional myosin complex|DNA-directed RNA polymerase II, holoenzyme|actin filament-based movement|endocytic vesic…
MYO7A	62.9173	57.2191	68.6155	1.19917	0.262038	0.621574	0.919627	0.0616926	0.0749611	0.0451758	0.0870408	0.0924873	0.055598	GeneID:102276896,Genbank:XM_005890656.2	myosin VIIA
MYO7B	76.4863	61.0207	91.9518	1.50689	0.591578	0.204121	0.595527	0.07923	0.0969107	0.0764542	0.0985604	0.179284	0.113564	GeneID:102276076,Genbank:XM_005894351.2	myosin VIIB	GO:0003774,GO:0003779,GO:0005524,GO:0005902,GO:0005903,GO:0016459,GO:0030154,GO:0070062,GO:0090651,GO:1904970	motor activity|actin binding|ATP binding|microvillus|brush border|myosin complex|cell differentiation|extracellular exosome|apical cytoplasm|brush border assembly
MYO9A	3043.44	2993.76	3093.12	1.03319	0.0471063	0.841157	1	3.29758	2.77765	2.51073	2.91578	2.83071	2.86961	GeneID:102282393,Genbank:XM_005905590.2	myosin IXA, transcript variant X1	GO:0003774,GO:0003779,GO:0005096,GO:0005524,GO:0005829,GO:0007601,GO:0016021,GO:0016461,GO:0034329,GO:0035556,GO:0045198,GO:0046872,GO:0051056	motor activity|actin binding|GTPase activator activity|ATP binding|cytosol|visual perception|integral component of membrane|unconventional myosin complex|cell junction assembly|intracellular signal transduction|establishment of epithelial cell apical/basal polarity|metal ion binding|regulation of small GTPase mediated signal transduction
MYRIP	142.449	104.032	180.866	1.73856	0.797891	0.0299733	0.209059	0.356206	0.502132	0.28801	0.727619	0.842965	0.597744	GeneID:102280372,Genbank:XM_005891086.1	myosin VIIA and Rab interacting protein	GO:0000145,GO:0001750,GO:0003779,GO:0006886,GO:0008270,GO:0017022,GO:0017137,GO:0030050,GO:0030133,GO:0030864,GO:0031045,GO:0032024,GO:0042470,GO:0045202,GO:0048471,GO:0051018	exocyst|photoreceptor outer segment|actin binding|intracellular protein transport|zinc ion binding|myosin binding|Rab GTPase binding|vesicle transport along actin filament|transport vesicle|cortical actin cytoskeleton|dense core granule|positive regulation of insulin secretion|melanosome|synapse|perinuclear region of cytoplasm|protein kinase A binding
TPM1	294867	357865	231869	0.647923	-0.626106	0.00891461	0.0973011	532.095	586.686	469.618	317.624	269.24	486.057	GeneID:102270744,Genbank:XM_005890248.2	tropomyosin 1 (alpha), transcript variant X1			ko04261,ko04260	Adrenergic signaling in cardiomyocytes|Cardiac muscle contraction
TPM2	550053	614680	485427	0.789723	-0.340581	0.163897	0.531966	1210.14	1471.44	1615.12	1072.09	954.47	1441.53	GeneID:102275340,Genbank:XM_005900772.2	tropomyosin 2 (beta), transcript variant X5
TPM3	11540.8	12918.9	10162.7	0.786653	-0.346201	0.121975	0.458071	11.7449	17.3679	14.5808	13.1303	11.4817	12.9464	GeneID:102283564,Genbank:XM_005910034.2	tropomyosin 3, transcript variant X1	GO:0001725,GO:0002102,GO:0005737,GO:0005862,GO:0005884,GO:0005903,GO:0006936,GO:0007015,GO:0007420,GO:0008307,GO:0030426,GO:0030863,GO:0043005,GO:0051015,GO:0070062	stress fiber|podosome|cytoplasm|muscle thin filament tropomyosin|actin filament|brush border|muscle contraction|actin filament organization|brain development|structural constituent of muscle|growth cone|cortical cytoskeleton|neuron projection|actin filament binding|extracellular exosome	ko04261,ko04260	Adrenergic signaling in cardiomyocytes|Cardiac muscle contraction
TPM4	1527.84	1611.35	1444.33	0.89635	-0.157866	0.485416	0.853158	5.32736	6.22983	7.9319	4.9636	6.56041	5.26916	GeneID:102288210,Genbank:XM_005901469.2	tropomyosin 4, transcript variant X1
UNC45A	837.216	710.244	964.188	1.35755	0.441001	0.0644478	0.323521	1.62595	1.92093	1.94033	2.32272	3.45047	2.58659	GeneID:102266851,Genbank:XM_005895165.2	unc-45 myosin chaperone A	GO:0005794,GO:0005829,GO:0007517,GO:0016607,GO:0030154,GO:0045296,GO:0048471,GO:0051879,GO:0061077	Golgi apparatus|cytosol|muscle organ development|nuclear speck|cell differentiation|cadherin binding|perinuclear region of cytoplasm|Hsp90 protein binding|chaperone-mediated protein folding
UNC45B	21159.3	20517.7	21800.9	1.06254	0.0875181	0.787603	0.982876	48.1916	58.8014	52.9539	34.9897	87.7483	64.5287	GeneID:102267519,Genbank:XM_005899680.2	unc-45 myosin chaperone B	GO:0002088,GO:0005829,GO:0007517,GO:0030154,GO:0051879,GO:0061077	lens development in camera-type eye|cytosol|muscle organ development|cell differentiation|Hsp90 protein binding|chaperone-mediated protein folding
